# Supplementary material for: Unraveling adaptation of Pontibacter korlensis to radiation and infertility in desert through complete genome and comparative transcriptomic analysis
Source: Sci Rep. 2015 Jun 9;5:10929. doi: 10.1038/srep10929 (PMC4460873; doi:10.1038/srep10929)
Supplement: Supplementary File 1 [file srep10929-s1.xls]

## Sheet: Title page
Unraveling adaptation of Pontibacter korlensis to radiation and infertility in desert through complete genome and comparative transcriptomic analysis
Jun Dai1,#, Wenkui Dai2,#, Chuangzhao Qiu2,#, Zhenyu Yang2, Yi Zhang1, Mengzhou Zhou1, Lei Zhang3, Chengxiang Fang4, Qiang Gao2, Qiao Yang5, Xin Li1, Zhi Wang1, Zhiyong Wang6, Zhenhua Jia1, Xiong Chen1,*

## Sheet: Contents
	Control			Radiated samples
GeneID	PK1	PK2	PK3	PKR1	PKR2	PKR3	Annotation based on NR database	Annotation based on KEGG database	Annotation based on COG database
Pkor_004966	65.3226	57.3704	22.6566	48.4813	61.4789	50.3567	{hypothetical protein [Fibrella aestuarina]}	{NA}	{NA}
Pkor_000871	32.1006	37.6792	22.6028	98.141	82.4496	85.2081	{hypothetical protein [Pontibacter roseus]}	{NA}	{NA}
Pkor_000582	75.8516	70.5833	82.2167	170.018	235.222	187.313	{DNA metabolism protein [Pontibacter roseus]}	{NA}	{NA}
Pkor_003200	35.5576	23.5282	4.24355	18.0795	28.6997	39.5177	{NA}	{NA}	{NA}
Pkor_004765	314.353	264.271	178.718	234.522	274.935	267.647	{cell division protein [Pontibacter roseus]}	{K03588 ftsW, spoVE cell division protein FtsW -- Genetic Information Processing; Replication and Repair; Chromosome [BR:ko03036] Cellular Processes; Cell Growth and Death; Cell cycle - Caulobacter [PATH:ko04112]}	{NA}
Pkor_003341	101.644	88.3335	34.0258	40.2882	61.0631	51.4111	{glycosyl transferase family 2 [Pontibacter roseus]}	{K06158 ABCF3 ATP-binding cassette, sub-family F, member 3 -- Unclassified; Genetic Information Processing; Translation proteins}	{COG0488 ATPase components of ABC transporters with duplicated ATPase domains R General function prediction only ;}
Pkor_003272	66.6704	58.8774	15.0292	19.2459	29.7626	28.2542	{acyl dehydratase [Pontibacter roseus]}	{K01726 E4.2.1.- -- -- Metabolism; Carbohydrate Metabolism; Butanoate metabolism [PATH:ko00650] Metabolism; Metabolism of Terpenoids and Polyketides; Limonene and pinene degradation [PATH:ko00903] Metabolism; Xenobiotics Biodegradation and Metabolism; Benzoate degradation [PATH:ko00362] Metabolism; Xenobiotics Biodegradation and Metabolism; Bisphenol degradation [PATH:ko00363] Metabolism; Xenobio…	{COG2030 Acyl dehydratase I Lipid transport and metabolism ;}
Pkor_004552	21.8816	20.2495	4.40676	11.4847	26.9826	12.688	{hypothetical protein [Pontibacter roseus]}	{K06350 kipA antagonist of KipI -- Unclassified; Cellular Processes and Signaling; Sporulation}	{COG1984 Allophanate hydrolase subunit 2 E Amino acid transport and metabolism ;}
Pkor_004882	95.9383	54.867	65.0544	113.869	71.3341	65.744	{NA}	{NA}	{NA}
Pkor_003509	16.6655	14.7369	4.6059	11.2791	27.5633	17.236	{hypothetical protein [Deinococcus peraridilitoris]}	{NA}	{NA}
Pkor_004315	44.7728	54.6796	38.9918	85.4232	92.3733	83.7311	{transcriptional regulator, LysR family [Mucilaginibacter paludis DSM 18603]}	{NA}	{NA}
Pkor_000319	816.39	728.99	549.882	517.513	460.553	459.691	{iron-binding protein [Pontibacter roseus]}	{NA}	{NA}
Pkor_001681	210.113	222.269	50.9869	95.116	99.8273	92.0518	{phosphoribosylglycinamide formyltransferase [Pontibacter sp. BAB1700]}	{K11175 purN phosphoribosylglycinamide formyltransferase 1 2.1.2.2 Metabolism; Nucleotide Metabolism; Purine metabolism [PATH:ko00230] Metabolism; Metabolism of Cofactors and Vitamins; One carbon pool by folate [PATH:ko00670]}	{NA}
Pkor_002584	-	6.3045	12.8721	31.6747	32.4271	38.385	{NA}	{NA}	{NA}
Pkor_000282	16.735	14.3656	9.39228	11.3948	35.0462	15.2113	{RagB/SusD domain-containing protein [Emticicia oligotrophica]}	{NA}	{NA}
Pkor_003758	31.9918	24.7939	8.57101	14.6494	41.3146	30.7069	{Two-component system-Sensor histidine kinase [Zobellia galactanivorans]}	{K00936 E2.7.3.- -- -- Unclassified; Metabolism; Others}	{NA}
Pkor_002505	16.9944	13.5593	7.57182	14.5688	33.1641	21.4602	{hypothetical protein [Cesiribacter andamanensis]}	{NA}	{NA}
Pkor_002139	242.802	290.832	75.2002	119.264	134.681	118.75	{chromosomal replication initiation protein [Pontibacter sp. BAB1700]}	{K02313 dnaA chromosomal replication initiator protein -- Genetic Information Processing; Replication and Repair; DNA replication proteins [BR:ko03032] Genetic Information Processing; Replication and Repair; Chromosome [BR:ko03036] Environmental Information Processing; Signal Transduction; Two-component system [PATH:ko02020] Cellular Processes; Cell Growth and Death; Cell cycle - Caulobacter [PAT…	{COG0593 ATPase involved in DNA replication initiation L Replication, recombination and repair ;}
Pkor_004377	2759.4	2574.51	9014.62	6648.11	3909.72	5214.18	{hypothetical protein [Pontibacter roseus]}	{NA}	{NA}
Pkor_002233	23.0689	18.4994	11.3241	10.7943	46.03	14.8627	{hypothetical protein [Pontibacter roseus]}	{NA}	{NA}
Pkor_004559	115.562	71.6855	8.0779	16.4631	37.1912	40.205	{esterase [Pontibacter roseus]}	{K01175 E3.1.-.- -- -- Unclassified; Metabolism; Others}	{COG2050 Uncharacterized protein, possibly involved in aromatic compounds catabolism Q Secondary metabolites biosynthesis, transport and catabolism ;}
Pkor_003255	128.093	102.81	57.8248	55.8123	94.198	75.1713	{hypothetical protein [Pontibacter sp. BAB1700, O71_10794]}	{NA}	{NA}
Pkor_005002	15.0325	7.30399	10.6894	19.807	28.4906	25.746	{glycosyl hydrolase family protein [Echinicola vietnamensis]}	{NA}	{NA}
Pkor_004205	540.871	607.704	302.281	256.577	290.988	295.544	{N-acetyl glucosamine/N-acetyl galactosamine epimerase [Pontibacter roseus]}	{K00100 E1.1.1.- -- -- Metabolism; Carbohydrate Metabolism; Fructose and mannose metabolism [PATH:ko00051] Metabolism; Carbohydrate Metabolism; Butanoate metabolism [PATH:ko00650] Metabolism; Lipid Metabolism; Linoleic acid metabolism [PATH:ko00591] Metabolism; Xenobiotics Biodegradation and Metabolism; Chloroalkane and chloroalkene degradation [PATH:ko00625] Metabolism; Xenobiotics Biodegradatio…	{COG1086 Predicted nucleoside-diphosphate sugar epimerases MG Cell wall/membrane/envelope biogenesis ; Carbohydrate transport and metabolism ;}
Pkor_003679	5.63718	1.72989	-	-	0.80888	-	{NA}	{NA}	{NA}
Pkor_001158	157.526	158.79	87.6803	89.6251	100.511	93.4206	{50S rRNA methyltransferase [Pontibacter roseus]}	{K06941 rlmN ribosomal RNA large subunit methyltransferase N 2.1.1.- Genetic Information Processing; Translation; Ribosome Biogenesis [BR:ko03009]}	{COG0820 Predicted Fe-S-cluster redox enzyme R General function prediction only ;}
Pkor_000900	76.5312	60.2398	18.0843	16.268	33.1641	15.7783	{hypothetical protein [Pontibacter roseus]}	{NA}	{NA}
Pkor_004299	17.0302	3.49962	5.87955	9.73651	35.1714	16.5366	{monooxygenase, NtaA/SnaA/SoxA family protein [Leeuwenhoekiella blandensis]}	{K04091 ssuD alkanesulfonate monooxygenase 1.14.14.5 Unclassified; Metabolism; Energy metabolism}	{COG2141 Coenzyme F420-dependent N5,N10-methylene tetrahydromethanopterin reductase and related flavin-dependent oxidoreductases C Energy production and conversion ;}
Pkor_003907	5.77811	5.76271	8.27492	22.7451	25.7022	16.3798	{NA}	{NA}	{NA}
Pkor_004229	246.23	235.55	478.107	237.263	329.04	302.973	{multidrug ABC transporter ATP-binding protein [Pontibacter sp. BAB1700]}	{K09687 ABC-2.AB.A antibiotic transport system ATP-binding protein -- Environmental Information Processing; Membrane Transport; Transporters [BR:ko02000] Environmental Information Processing; Membrane Transport; ABC transporters [PATH:ko02010]}	{COG1131 ABC-type multidrug transport system, ATPase component V Defense mechanisms ;}
Pkor_004191	39.6213	38.7558	17.3379	63.6864	39.3231	51.0539	{hypothetical protein [Vibrio coralliilyticus]}	{NA}	{NA}
Pkor_004004	273.601	308.215	99.7091	75.2843	92.5457	71.878	{hypothetical protein [Pontibacter sp.]}	{NA}	{NA}
Pkor_001944	15.0733	16.1895	13.7915	35.9307	41.2749	37.3887	{transposase, IS4 [Microscilla marina]}	{NA}	{NA}
Pkor_001431	1361.91	1561.83	5640.74	2011.22	1577.35	2058.24	{hypothetical protein [Pontibacter sp.]}	{NA}	{NA}
Pkor_000383	24.0754	33.8621	19.4742	45.7009	58.3442	49.4979	{Threonine synthase [Cesiribacter andamanensis]}	{K01733 E4.2.3.1, thrC threonine synthase 4.2.3.1 Metabolism; Amino Acid Metabolism; Glycine, serine and threonine metabolism [PATH:ko00260] Metabolism; Metabolism of Cofactors and Vitamins; Vitamin B6 metabolism [PATH:ko00750]}	{COG0498 Threonine synthase E Amino acid transport and metabolism ;}
Pkor_004853	23.9965	11.3849	9.7219	17.4835	29.3584	15.2976	{Glycogen debranching enzyme [Fulvivirga imtechensis]}	{NA}	{COG3408 Glycogen debranching enzyme G Carbohydrate transport and metabolism ;}
Pkor_002513	43.5057	41.9296	59.3847	94.1916	96.7611	65.1689	{hypothetical protein [Pontibacter roseus]}	{NA}	{NA}
Pkor_002144	104.126	111.283	177.782	191.122	252.444	216.769	{1-deoxy-D-xylulose 5-phosphate reductoisomerase [Pontibacter sp. BAB1700]}	{K00099 dxr 1-deoxy-D-xylulose-5-phosphate reductoisomerase 1.1.1.267 Metabolism; Metabolism of Terpenoids and Polyketides; Terpenoid backbone biosynthesis [PATH:ko00900]}	{COG0743 1-deoxy-D-xylulose 5-phosphate reductoisomerase I Lipid transport and metabolism ;}
Pkor_003368	141.483	159.583	74.2423	128.251	108.946	106.462	{thiamine-phosphate pyrophosphorylase [Niastella koreensis]}	{K00788 thiE thiamine-phosphate pyrophosphorylase 2.5.1.3 Metabolism; Metabolism of Cofactors and Vitamins; Thiamine metabolism [PATH:ko00730]}	{NA}
Pkor_003207	139.845	132.11	162.007	90.2127	109.4	99.3721	{acetyl-CoA acetyltransferase [Pontibacter sp. BAB1700]}	{K00626 E2.3.1.9, atoB acetyl-CoA C-acetyltransferase 2.3.1.9 Metabolism; Carbohydrate Metabolism; Pyruvate metabolism [PATH:ko00620] Metabolism; Carbohydrate Metabolism; Glyoxylate and dicarboxylate metabolism [PATH:ko00630] Metabolism; Carbohydrate Metabolism; Propanoate metabolism [PATH:ko00640] Metabolism; Carbohydrate Metabolism; Butanoate metabolism [PATH:ko00650] Metabolism; Energy Metabol…	{COG0183 Acetyl-CoA acetyltransferase I Lipid transport and metabolism ;}
Pkor_003246	77.5977	72.5579	25.2928	35.5273	54.176	43.0057	{hypothetical protein [Pontibacter roseus]}	{K07047 K07047 -- -- Unclassified; Poorly Characterized; General function prediction only}	{NA}
Pkor_000118	19.2604	12.1165	10.5735	42.7103	50.0225	49.6358	{transposase IS4 family protein, partial [Gillisia limnaea]}	{K07487 K07487 transposase -- Unclassified; Genetic Information Processing; Replication, recombination and repair proteins}	{COG3666 Transposase and inactivated derivatives L Replication, recombination and repair ;}
Pkor_003775	174.905	162.746	1118.83	532.113	349.747	438.834	{NLP/P60 protein [Pontibacter sp. BAB1700]}	{NA}	{NA}
Pkor_002295	76.0473	80.1917	36.8368	79.2411	126.879	101.641	{RNaseH ribonuclease [Pontibacter roseus]}	{K03469 E3.1.26.4A, RNASEH1, rnhA ribonuclease HI 3.1.26.4 Genetic Information Processing; Replication and Repair; DNA replication [PATH:ko03030] Genetic Information Processing; Replication and Repair; DNA replication proteins [BR:ko03032]}	{COG0328 Ribonuclease HI L Replication, recombination and repair ;}
Pkor_004730	57.3593	69.7608	30.2004	72.8287	85.9361	55.2153	{negative regulator of sigma-B [Pontibacter sp. BAB1700]}	{NA}	{COG1366 Anti-anti-sigma regulatory factor (antagonist of anti-sigma factor) T Signal transduction mechanisms ;}
Pkor_003148	157.905	158.5	163.182	158.579	147.34	150.385	{putative enoyl-CoA hydratase echA8 [Cesiribacter andamanensis]}	{K01692 E4.2.1.17, paaG enoyl-CoA hydratase 4.2.1.17 Metabolism; Carbohydrate Metabolism; Propanoate metabolism [PATH:ko00640] Metabolism; Carbohydrate Metabolism; Butanoate metabolism [PATH:ko00650] Metabolism; Lipid Metabolism; Fatty acid metabolism [PATH:ko00071] Metabolism; Amino Acid Metabolism; Valine, leucine and isoleucine degradation [PATH:ko00280] Metabolism; Amino Acid Metabolism; Lysi…	{COG1024 Enoyl-CoA hydratase/carnithine racemase I Lipid transport and metabolism ;}
Pkor_001904	303.543	222.706	17.2854	23.8571	49.7461	65.9163	{50S ribosomal protein L13p [Pontibacter sp. BAB1700]}	{K02871 RP-L13, rplM large subunit ribosomal protein L13 -- Genetic Information Processing; Translation; Ribosome [PATH:ko03010] Genetic Information Processing; Translation; Ribosome [BR:ko03011]}	{COG0102 Ribosomal protein L13 J Translation, ribosomal structure and biogenesis ;}
Pkor_003219	25.6805	15.9686	78.5553	93.8181	94.8377	79.9397	{CHRD domain-containing protein [Pontibacter sp. BAB1700]}	{NA}	{NA}
Pkor_003415	13.6962	2.49553	5.51662	8.08716	13.02	7.94172	{NA}	{NA}	{NA}
Pkor_004277	21.2691	26.7059	17.7682	42.9785	59.9192	44.2154	{hypothetical protein [Pontibacter roseus]}	{NA}	{NA}
Pkor_003769	126.068	122.105	31.5011	33.7731	53.7032	47.5488	{hypothetical protein [Hymenobacter norwichensis]}	{NA}	{NA}
Pkor_004159	315.59	303.209	603.237	587.711	525.935	570.544	{hypothetical protein [Pontibacter sp.]}	{NA}	{NA}
Pkor_002062	90.0309	57.7302	33.1157	37.4677	74.7156	74.1074	{peptidase T2 asparaginase 2 [Dyadobacter fermentans]}	{K13051 iaaA, ASRGL1 beta-aspartyl-peptidase (threonine type) 3.4.19.5 Metabolism; Enzyme Families; Peptidases [BR:ko01002]}	{COG1446 Asparaginase E Amino acid transport and metabolism ;}
Pkor_004732	113.231	110.323	79.1722	144.73	116.504	102.647	{Stage II sporulation protein E [Pontibacter sp. BAB1700]}	{NA}	{NA}
Pkor_002169	190.196	129.538	64.2647	54.3356	74.8495	58.8391	{peptide chain release factor 2 [Pontibacter sp. BAB1700]}	{K02836 prfB peptide chain release factor 2 -- Genetic Information Processing; Translation; Translation factors [BR:ko03012]}	{COG1186 Protein chain release factor B J Translation, ribosomal structure and biogenesis ;}
Pkor_004953	20.3335	15.0535	17.3102	33.2172	45.6128	30.2618	{hypothetical protein [Rhodonellum psychrophilum]}	{NA}	{NA}
Pkor_001356	37.1582	32.327	16.674	27.694	39.349	28.1535	{small mechanosensitive ion channel protein MscS [Pontibacter sp. BAB1700]}	{K03442 mscS small conductance mechanosensitive channel -- Unclassified; Cellular Processes and Signaling; Pores ion channels}	{NA}
Pkor_003098	90.8182	98.1694	33.3268	68.0035	70.581	63.6272	{hypothetical protein [Pontibacter roseus]}	{K03579 hrpB ATP-dependent helicase HrpB 3.6.4.13 Unclassified; Genetic Information Processing; Replication, recombination and repair proteins}	{COG1643 HrpA-like helicases L Replication, recombination and repair ;}
Pkor_001698	54.9309	22.6612	15.3377	24.0711	48.0359	25.775	{ABC transporter permease [Pontibacter roseus]}	{K02194 ccmB heme exporter protein B -- Environmental Information Processing; Membrane Transport; Transporters [BR:ko02000] Environmental Information Processing; Membrane Transport; ABC transporters [PATH:ko02010]}	{NA}
Pkor_002916	21.1717	27.3416	13.8968	23.8448	41.7716	33.4189	{NA}	{NA}	{NA}
Pkor_003117	234.574	282.432	26.595	37.207	61.1803	39.6494	{membrane protein [Pedobacter agri]}	{NA}	{NA}
Pkor_001526	83.5291	69.8058	220.374	158.657	115.667	115.26	{protoporphyrinogen oxidase [Pontibacter sp. BAB1700]}	{K02493 hemK methyltransferase 2.1.1.- Unclassified; Genetic Information Processing; Translation proteins}	{COG2890 Methylase of polypeptide chain release factors J Translation, ribosomal structure and biogenesis ;}
Pkor_000128	50.0916	36.609	46.2515	70.4551	98.7357	81.8707	{hypothetical protein [Pontibacter roseus]}	{NA}	{NA}
Pkor_004290	91.9592	70.4083	42.0697	41.5888	62.3696	44.0007	{hypothetical protein [Flexithrix dorotheae]}	{K01760 metC cystathionine beta-lyase 4.4.1.8 Metabolism; Energy Metabolism; Nitrogen metabolism [PATH:ko00910] Metabolism; Energy Metabolism; Sulfur metabolism [PATH:ko00920] Metabolism; Amino Acid Metabolism; Cysteine and methionine metabolism [PATH:ko00270] Metabolism; Metabolism of Other Amino Acids; Selenocompound metabolism [PATH:ko00450]}	{COG0626 Cystathionine beta-lyases/cystathionine gamma-synthases E Amino acid transport and metabolism ;}
Pkor_001199	429.616	426.404	1151.27	814.778	1010	1023.22	{hypothetical protein [Pontibacter roseus]}	{K05366 mrcA penicillin-binding protein 1A 2.4.1.- 3.4.-.- Metabolism; Glycan Biosynthesis and Metabolism; Glycosyltransferases [BR:ko01003] Metabolism; Glycan Biosynthesis and Metabolism; Peptidoglycan biosynthesis [PATH:ko00550]}	{NA}
Pkor_003199	3.61132	2.21643	2.58591	15.1634	39.3824	28.8508	{NA}	{NA}	{NA}
Pkor_000364	220.039	197.554	104.115	306.105	274.618	299.672	{major facilitator transporter [Hymenobacter norwichensis]}	{NA}	{COG0477 Permeases of the major facilitator superfamily GEPR Carbohydrate transport and metabolism ; Amino acid transport and metabolism ; Inorganic ion transport and metabolism ; General function prediction only ;}
Pkor_002857	8.77687	9.09015	0.523729	8.44545	34.0037	10.9324	{hypothetical protein [Pontibacter roseus]}	{NA}	{NA}
Pkor_002814	212.634	166.675	74.4242	108.074	103.11	86.637	{metallophosphoesterase [Dyadobacter fermentans]}	{NA}	{NA}
Pkor_000061	30.9754	37.9306	52.6069	80.0378	100.689	92.1076	{hypothetical protein [Pontibacter roseus]}	{NA}	{NA}
Pkor_000075	189.504	183.972	88.9845	88.7728	107.879	96.8753	{hypothetical protein [Segetibacter koreensis]}	{NA}	{NA}
Pkor_002980	57.0403	40.3503	15.2945	10.4005	50.5965	43.0495	{NA}	{NA}	{NA}
Pkor_003791	189.363	216.119	67.1532	122.63	148.257	140.975	{hypothetical protein [Pontibacter roseus]}	{NA}	{NA}
Pkor_003123	205.14	161.156	98.5809	155.403	176.515	157.014	{hypothetical protein [Sphingobacterium sp.]}	{K00344 E1.6.5.5, qor NADPH2:quinone reductase 1.6.5.5 Unclassified; Metabolism; Energy metabolism}	{COG0604 NADPH:quinone reductase and related Zn-dependent oxidoreductases CR Energy production and conversion ; General function prediction only ;}
Pkor_001864	266.062	277.792	213.502	237.678	365.062	369.036	{methionine aminopeptidase [Pontibacter sp. BAB1700]}	{K01265 E3.4.11.18, map methionyl aminopeptidase 3.4.11.18 Metabolism; Enzyme Families; Peptidases [BR:ko01002]}	{COG0024 Methionine aminopeptidase J Translation, ribosomal structure and biogenesis ;}
Pkor_000480	5.92626	0.454651	0.707258	-	1.70072	0.763627	{NA}	{NA}	{NA}
Pkor_004605	62.4908	56.0143	19.2478	27.3424	44.1089	28.4197	{TonB-denpendent receptor [Rudanella lutea]}	{NA}	{NA}
Pkor_001746	31.8438	37.7482	9.43954	7.54801	24.3203	10.0595	{hypothetical protein [Pontibacter roseus]}	{NA}	{NA}
Pkor_000081	26.2641	18.1344	18.1798	35.1516	46.7312	31.1352	{NA}	{NA}	{NA}
Pkor_001603	36.9799	21.4353	5.88439	19.8135	38.4703	29.6491	{NA}	{NA}	{NA}
Pkor_004797	242.344	226.434	558.803	231.426	331.426	320.464	{methionyl-tRNA formyltransferase [Pontibacter sp. BAB1700]}	{K00604 MTFMT, fmt methionyl-tRNA formyltransferase 2.1.2.9 Metabolism; Metabolism of Cofactors and Vitamins; One carbon pool by folate [PATH:ko00670] Genetic Information Processing; Translation; Aminoacyl-tRNA biosynthesis [PATH:ko00970]}	{COG0223 Methionyl-tRNA formyltransferase J Translation, ribosomal structure and biogenesis ;}
Pkor_002874	101.249	127.588	162.154	362.38	269.55	256.812	{hypothetical protein [Pontibacter roseus]}	{K01533 E3.6.3.4, ATP7, copA Cu2+-exporting ATPase 3.6.3.4 Unclassified; Metabolism; Energy metabolism}	{COG2217 Cation transport ATPase P Inorganic ion transport and metabolism ;}
Pkor_000310	13.0825	21.4115	6.50544	28.6102	32.8512	19.1051	{NA}	{NA}	{NA}
Pkor_000949	89.1479	70.0644	26.7162	43.8873	67.0388	57.6484	{hypothetical protein [Pontibacter roseus]}	{K03655 recG ATP-dependent DNA helicase RecG 3.6.4.12 Genetic Information Processing; Replication and Repair; Homologous recombination [PATH:ko03440] Genetic Information Processing; Replication and Repair; DNA repair and recombination proteins [BR:ko03400]}	{COG1200 RecG-like helicase LK Replication, recombination and repair ; Transcription ;}
Pkor_000716	33.7597	23.6419	12.087	36.9715	65.4587	35.4701	{hypothetical protein [Niastella koreensis]}	{NA}	{NA}
Pkor_002006	38.9453	47.2465	17.1145	25.7898	46.3253	29.2187	{hypothetical protein [Nafulsella turpanensis]}	{NA}	{NA}
Pkor_001376	45.3994	22.1643	14.161	41.2932	46.0448	41.3484	{peptide methionine sulfoxide reductase MsrA1 [Haloarcula hispanica]}	{K07304 msrA peptide-methionine (S)-S-oxide reductase 1.8.4.11 Unclassified; Genetic Information Processing; Protein folding and associated processing}	{COG0225 Peptide methionine sulfoxide reductase O Posttranslational modification, protein turnover, chaperones ;}
Pkor_002903	50.2571	35.7542	11.368	29.6751	46.7484	35.2784	{hypothetical protein [Pontibacter roseus]}	{NA}	{NA}
Pkor_000459	939.018	983.954	2969.73	2008.56	1762.21	2165.94	{RNA polymerase subunit sigma-70 [Pontibacter roseus]}	{NA}	{NA}
Pkor_001139	44.5022	27.9187	14.2198	15.446	45.1114	22.5673	{N5, N10-methylene tetrahydromethanopterin reductase [Fischerella muscicola]}	{K00119 E1.1.99.- -- -- Metabolism; Metabolism of Other Amino Acids; Phosphonate and phosphinate metabolism [PATH:ko00440]}	{COG2141 Coenzyme F420-dependent N5,N10-methylene tetrahydromethanopterin reductase and related flavin-dependent oxidoreductases C Energy production and conversion ;}
Pkor_004803	39.9284	41.9427	29.1409	45.3391	68.8623	46.2058	{hypothetical protein [Rudanella lutea]}	{NA}	{NA}
Pkor_001975	23.7681	13.1414	23.0837	29.2514	68.9154	43.4049	{hypothetical protein [Pontibacter sp.]}	{NA}	{NA}
Pkor_001576	155.564	155.235	73.4665	95.6462	117.669	98.5795	{hypothetical protein [Pontibacter roseus]}	{K02004 ABC.CD.P -- -- Environmental Information Processing; Membrane Transport; Transporters [BR:ko02000]}	{NA}
Pkor_000025	191.275	176.703	294.854	739.347	749.051	739.402	{hypothetical protein [Pontibacter roseus]}	{NA}	{NA}
Pkor_003377	17.9239	13.6785	10.02	29.5841	31.1336	24.9192	{hypothetical protein [Cytophaga aurantiaca]}	{NA}	{COG1028 Dehydrogenases with different specificities (related to short-chain alcohol dehydrogenases) IQR Lipid transport and metabolism ; Secondary metabolites biosynthesis, transport and catabolism ; General function prediction only ;}
Pkor_002005	104.985	76.8762	67.1344	69.3919	89.9365	70.9708	{hypothetical protein [Nafulsella turpanensis]}	{NA}	{NA}
Pkor_005031	46.2248	29.5523	8.45881	35.1791	52.6204	40.1057	{hypothetical protein [Pontibacter roseus]}	{NA}	{NA}
Pkor_002783	300.538	351.117	204.37	385.641	298.367	298.896	{hypothetical protein [Flexithrix dorotheae]}	{K03179 ubiA 4-hydroxybenzoate octaprenyltransferase 2.5.1.- Metabolism; Metabolism of Cofactors and Vitamins; Ubiquinone and other terpenoid-quinone biosynthesis [PATH:ko00130] Metabolism; Metabolism of Terpenoids and Polyketides; Prenyltransferases [BR:ko01006]}	{COG0382 4-hydroxybenzoate polyprenyltransferase and related prenyltransferases H Coenzyme transport and metabolism ;}
Pkor_004962	48.4319	36.4975	24.6565	68.9393	78.2039	82.3138	{natural resistance-associated macrophage protein [Pedobacter heparinus DSM 2366]}	{NA}	{NA}
Pkor_003393	104.84	66.0815	46.4931	206.817	194.027	182.22	{DUF1801 domain-containing protein [Fulvivirga imtechensis]}	{NA}	{COG4430 Uncharacterized protein conserved in bacteria S Function unknown ;}
Pkor_004303	3.85207	0.295523	-	2.02179	4.42188	5.95629	{NA}	{NA}	{NA}
Pkor_001129	349.733	435.292	349.951	344.708	325.142	354.525	{copper transporter [Pontibacter roseus]}	{NA}	{NA}
Pkor_004337	9.43364	2.17119	2.8146	6.80807	10.8291	9.11678	{NA}	{NA}	{NA}
Pkor_003654	96.4403	79.7913	62.31	106.689	167.371	146.122	{hypothetical protein [Pontibacter roseus]}	{K06153 E3.6.1.27, bacA undecaprenyl-diphosphatase 3.6.1.27 Metabolism; Glycan Biosynthesis and Metabolism; Peptidoglycan biosynthesis [PATH:ko00550]}	{COG1968 Uncharacterized bacitracin resistance protein V Defense mechanisms ;}
Pkor_002405	236.223	153.281	47.1887	26.3873	52.3472	34.891	{ATPase AAA [Pontibacter roseus]}	{K03544 clpX, CLPX ATP-dependent Clp protease ATP-binding subunit ClpX -- Genetic Information Processing; Folding, Sorting and Degradation; Chaperones and folding catalysts [BR:ko03110] Cellular Processes; Cell Growth and Death; Cell cycle - Caulobacter [PATH:ko04112]}	{COG1219 ATP-dependent protease Clp, ATPase subunit O Posttranslational modification, protein turnover, chaperones ;}
Pkor_000036	42.5963	33.1329	15.5331	24.4271	37.0125	22.7681	{hypothetical protein [Pontibacter roseus]}	{NA}	{NA}
Pkor_000001	76.6763	70.2533	52.4209	87.6747	90.2189	83.9809	{HAD-superfamily hydrolase [Pontibacter sp. BAB1700]}	{K07025 K07025 putative hydrolase of the HAD superfamily -- Unclassified; Poorly Characterized; General function prediction only}	{NA}
Pkor_004469	109.677	92.8026	51.0159	42.4014	55.3502	37.5715	{hypothetical protein [Echinicola vietnamensis]}	{NA}	{COG3876 Uncharacterized protein conserved in bacteria S Function unknown ;}
Pkor_000890	5.13609	3.54628	1.83887	4.04358	3.6849	6.6181	{NA}	{NA}	{NA}
Pkor_000221	192.053	202.476	42.7538	61.0147	69.0129	53.8194	{hypothetical protein [Pontibacter roseus]}	{K03742 cinA competence/damage-inducible protein CinA -- Unclassified; Poorly Characterized; General function prediction only}	{COG1058 Predicted nucleotide-utilizing enzyme related to molybdopterin-biosynthesis enzyme MoeA R General function prediction only ;}
Pkor_004839	46.4694	54.8829	33.2748	57.1236	87.0338	73.4294	{maltose O-acetyltransferase [Pontibacter roseus]}	{K00661 E2.3.1.79, maa maltose O-acetyltransferase 2.3.1.79 Unclassified; Metabolism; Others}	{COG0110 Acetyltransferase (isoleucine patch superfamily) R General function prediction only ;}
Pkor_004724	32.6417	44.5507	28.2114	101.205	111.882	117.973	{outer membrane efflux protein [Sphingobacterium sp. 21]}	{NA}	{NA}
Pkor_001683	83.0603	64.4149	39.6507	44.7795	46.1188	45.8355	{activator of Hsp90 ATPase 1 family protein [Pontibacter sp. BAB1700]}	{NA}	{NA}
Pkor_000427	726.619	662.291	364.837	469.877	648.741	600.984	{NA}	{NA}	{NA}
Pkor_002668	10758.8	12360	15979.5	8777.83	8064.31	9676.29	{ATP-dependent Clp protease ClpC [Pontibacter roseus]}	{K03696 clpC ATP-dependent Clp protease ATP-binding subunit ClpC -- Genetic Information Processing; Folding, Sorting and Degradation; Chaperones and folding catalysts [BR:ko03110]}	{COG0542 ATPases with chaperone activity, ATP-binding subunit O Posttranslational modification, protein turnover, chaperones ;}
Pkor_001836	528.261	511.685	112.939	182.804	214.126	231.091	{DNA-directed RNA polymerase subunit beta' [Pontibacter roseus]}	{K03046 rpoC DNA-directed RNA polymerase subunit beta' 2.7.7.6 Metabolism; Nucleotide Metabolism; Purine metabolism [PATH:ko00230] Metabolism; Nucleotide Metabolism; Pyrimidine metabolism [PATH:ko00240] Genetic Information Processing; Transcription; RNA polymerase [PATH:ko03020] Genetic Information Processing; Transcription; Transcription machinery [BR:ko03021] Genetic Information Processing; Rep…	{COG0086 DNA-directed RNA polymerase, beta' subunit/160 kD subunit K Transcription ;}
Pkor_001770	310.875	326.842	69.1699	56.2546	69.8268	65.3883	{S-adenosylmethionine synthetase [Pontibacter roseus]}	{K00789 E2.5.1.6, metK S-adenosylmethionine synthetase 2.5.1.6 Metabolism; Amino Acid Metabolism; Cysteine and methionine metabolism [PATH:ko00270]}	{COG0192 S-adenosylmethionine synthetase H Coenzyme transport and metabolism ;}
Pkor_000386	14.5361	17.5084	12.1435	17.1661	39.2129	24.7242	{Putative phosphinothricin acetyltransferase YwnH [Cesiribacter andamanensis]}	{K03823 pat phosphinothricin acetyltransferase 2.3.1.183 Metabolism; Metabolism of Other Amino Acids; Phosphonate and phosphinate metabolism [PATH:ko00440]}	{COG1247 Sortase and related acyltransferases M Cell wall/membrane/envelope biogenesis ;}
Pkor_000317	881.537	841.088	408.619	379.593	458.626	514.035	{hypothetical protein [Pontibacter roseus]}	{NA}	{NA}
Pkor_002174	303.813	314.524	300.817	630.067	626.183	750.145	{hypothetical protein [Pontibacter roseus]}	{NA}	{NA}
Pkor_001869	1151.33	1130.97	581.721	637.333	733.614	752.466	{DNA-directed RNA polymerase subunit alpha [Pontibacter roseus]}	{K03040 rpoA DNA-directed RNA polymerase subunit alpha 2.7.7.6 Metabolism; Nucleotide Metabolism; Purine metabolism [PATH:ko00230] Metabolism; Nucleotide Metabolism; Pyrimidine metabolism [PATH:ko00240] Genetic Information Processing; Transcription; RNA polymerase [PATH:ko03020] Genetic Information Processing; Transcription; Transcription machinery [BR:ko03021] Genetic Information Processing; Rep…	{COG0202 DNA-directed RNA polymerase, alpha subunit/40 kD subunit K Transcription ;}
Pkor_000096	27.4603	28.3527	25.5348	58.3266	65.0968	65.1654	{transposase [Owenweeksia hongkongensis]}	{NA}	{NA}
Pkor_003447	510.906	639.108	367.855	894.73	888.158	788.512	{NA}	{NA}	{NA}
Pkor_004942	-	0.933232	-	-	6.10917	2.35117	{NA}	{NA}	{NA}
Pkor_004723	35.3699	42.6677	35.152	98.3422	101.417	124.076	{efflux transporter, RND family, MFP subunit [Sphingobacterium sp. 21]}	{NA}	{NA}
Pkor_004580	19.9737	10.0697	0.681064	1.12322	30.7075	2.94138	{hypothetical protein [Pontibacter roseus]}	{NA}	{NA}
Pkor_002669	73.2275	58.1976	25.6714	39.0345	81.9251	61.0373	{hypothetical protein [Pontibacter roseus]}	{NA}	{NA}
Pkor_000046	688.348	565.67	313.608	330.958	339.571	377.124	{hypothetical protein [Pontibacter roseus]}	{NA}	{NA}
Pkor_004438	22.5654	11.5412	11.9146	12.9203	37.6775	24.0543	{hypothetical protein [Pontibacter roseus]}	{NA}	{NA}
Pkor_002028	13.7985	21.4365	5.55778	16.7477	44.3013	28.0035	{NA}	{NA}	{NA}
Pkor_001323	55.8204	45.8681	28.464	55.9927	71.2929	61.4651	{hypothetical protein [Pontibacter roseus]}	{NA}	{NA}
Pkor_000884	432.686	411.946	265.054	369.846	362.028	367.559	{hypothetical protein [Pontibacter roseus]}	{NA}	{NA}
Pkor_001185	25.9844	22.1031	11.9146	23.747	44.2842	25.8458	{hypothetical protein [Pontibacter roseus]}	{NA}	{COG0063 Predicted sugar kinase G Carbohydrate transport and metabolism ;}
Pkor_004003	268.749	240.817	38.2742	53.4834	72.1126	47.9043	{thymidylate synthase [Pontibacter sp. BAB1700]}	{K00560 E2.1.1.45, thyA thymidylate synthase 2.1.1.45 Metabolism; Nucleotide Metabolism; Pyrimidine metabolism [PATH:ko00240] Metabolism; Metabolism of Cofactors and Vitamins; One carbon pool by folate [PATH:ko00670]}	{COG0207 Thymidylate synthase F Nucleotide transport and metabolism ;}
Pkor_004041	213.453	202.645	73.6474	115.755	124.849	103.965	{hypothetical protein [Pontibacter sp.]}	{NA}	{NA}
Pkor_003464	145.053	162.901	207.473	260.845	242.054	248.048	{hypothetical protein [Nafulsella turpanensis]}	{NA}	{NA}
Pkor_004223	4388.28	3037.15	10676.7	8979.17	7859.89	9615.44	{hypothetical protein [Pontibacter roseus]}	{NA}	{NA}
Pkor_003668	870.568	731.125	315.264	290.576	256.223	278.953	{2-dehydro-3-deoxyphosphogluconate aldolase [Pontibacter roseus]}	{K01627 kdsA 2-dehydro-3-deoxyphosphooctonate aldolase (KDO 8-P synthase) 2.5.1.55 Metabolism; Glycan Biosynthesis and Metabolism; Lipopolysaccharide biosynthesis [PATH:ko00540] Metabolism; Glycan Biosynthesis and Metabolism; Lipopolysaccharide biosynthesis proteins [BR:ko01005]}	{COG2877 3-deoxy-D-manno-octulosonic acid (KDO) 8-phosphate synthase M Cell wall/membrane/envelope biogenesis ;}
Pkor_004119	10.5056	0.402987	1.88066	1.37849	5.2761	5.41481	{NA}	{NA}	{NA}
Pkor_004074	52.966	56.4573	18.0056	21.2709	45.3703	17.3725	{hypothetical protein [Pontibacter roseus]}	{K01563 dhaA haloalkane dehalogenase 3.8.1.5 Metabolism; Xenobiotics Biodegradation and Metabolism; Chloroalkane and chloroalkene degradation [PATH:ko00625] Metabolism; Xenobiotics Biodegradation and Metabolism; Chlorocyclohexane and chlorobenzene degradation [PATH:ko00361]}	{NA}
Pkor_002636	14.6925	14.74	13.5555	17.1284	37.4616	21.0436	{hypothetical protein [Pontibacter roseus]}	{NA}	{NA}
Pkor_003953	9.82407	3.45108	8.33046	11.8729	48.6703	17.0561	{hypothetical protein [Pontibacter roseus]}	{NA}	{NA}
Pkor_003430	19.6701	4.1499	3.52124	11.9372	19.7573	15.8412	{NA}	{NA}	{NA}
Pkor_000252	49.5266	47.0642	36.9613	57.0145	66.8019	48.1609	{hypothetical protein [Pontibacter sp.]}	{NA}	{NA}
Pkor_002680	26.7672	27.8411	9.64486	16.3454	29.0278	17.4444	{Alpha-L-fucosidase [Pedobacter heparinus]}	{K01206 E3.2.1.51, FUCA alpha-L-fucosidase 3.2.1.51 Metabolism; Glycan Biosynthesis and Metabolism; Other glycan degradation [PATH:ko00511]}	{COG3669 Alpha-L-fucosidase G Carbohydrate transport and metabolism ;}
Pkor_000626	206.728	224.795	537.563	350.106	478.484	428.688	{putative outer membrane protein [Pontibacter sp. BAB1700]}	{NA}	{NA}
Pkor_000607	218.355	381.47	445.444	2090.37	1394.36	1838.39	{ferritin Dps family protein [Pontibacter sp. BAB1700]}	{K04047 dps starvation-inducible DNA-binding protein -- Genetic Information Processing; Replication and Repair; Chromosome [BR:ko03036]}	{COG0783 DNA-binding ferritin-like protein (oxidative damage protectant) P Inorganic ion transport and metabolism ;}
Pkor_001382	176.062	216.062	115.687	166.53	157.334	147.331	{hypothetical protein [Pontibacter roseus]}	{NA}	{NA}
Pkor_000447	36.8664	28.1744	14.4684	21.5823	50.4582	32.1567	{hypothetical protein [Pontibacter roseus]}	{K07058 K07058 membrane protein -- Unclassified; Poorly Characterized; General function prediction only}	{NA}
Pkor_000644	8.25444	2.84969	5.4181	3.2493	12.4365	13.8271	{NA}	{NA}	{NA}
Pkor_000894	148.58	149.566	51.2257	83.8911	81.1874	87.6039	{carbohydrate kinase [Pontibacter sp. BAB1700]}	{K00856 E2.7.1.20, ADK adenosine kinase 2.7.1.20 Metabolism; Nucleotide Metabolism; Purine metabolism [PATH:ko00230]}	{NA}
Pkor_001463	11.5223	5.9798	2.10311	6.04758	20.2291	6.72485	{ribonuclease BN [Pontibacter sp. BAB1700]}	{K07058 K07058 membrane protein -- Unclassified; Poorly Characterized; General function prediction only}	{COG1295 Predicted membrane protein S Function unknown ;}
Pkor_000869	769.807	764.405	243.47	450.365	476.832	475.331	{glycine cleavage system protein H [Pontibacter sp. BAB1700]}	{K02437 gcvH glycine cleavage system H protein -- Unclassified; Metabolism; Amino acid metabolism}	{COG0509 Glycine cleavage system H protein (lipoate-binding) E Amino acid transport and metabolism ;}
Pkor_000246	53.3364	57.4809	118.971	134.305	101.497	112.417	{hypothetical protein [Pontibacter roseus]}	{NA}	{NA}
Pkor_004396	22.1227	23.0464	26.124	95.8695	110.352	89.5695	{hypothetical protein [Pontibacter roseus]}	{NA}	{NA}
Pkor_003175	118.381	97.3065	21.5283	14.0539	15.3687	18.8858	{NA}	{NA}	{NA}
Pkor_005033	-	5.21512	5.40845	22.0018	24.0602	15.7667	{NA}	{NA}	{NA}
Pkor_003661	26.2003	20.9618	10.2739	26.7662	57.4665	19.7739	{hypothetical protein [Pontibacter roseus]}	{NA}	{NA}
Pkor_000860	255.453	310.694	125.296	334.946	315.394	269.601	{hypothetical protein [Pontibacter roseus]}	{NA}	{NA}
Pkor_004350	104.398	74.9071	14.6198	32.3064	51.6078	43.778	{hypothetical protein [Pontibacter sp.]}	{NA}	{NA}
Pkor_000336	53.594	65.9917	27.3032	60.2581	74.9797	60.9441	{peptidase M13 [Hymenobacter norwichensis]}	{K07386 pepO putative endopeptidase 3.4.24.- Metabolism; Enzyme Families; Peptidases [BR:ko01002]}	{COG3590 Predicted metalloendopeptidase O Posttranslational modification, protein turnover, chaperones ;}
Pkor_000326	53.8234	47.2028	27.709	53.4528	47.2475	45.9641	{hypothetical protein [Echinicola pacifica]}	{K01447 E3.5.1.28A, cwlA, xlyA, xlyB N-acetylmuramoyl-L-alanine amidase 3.5.1.28 Unclassified; Cellular Processes and Signaling; Membrane and intracellular structural molecules}	{NA}
Pkor_002243	221.566	178.914	104.111	101.241	123.306	112.632	{heme oxygenase-like protein [Hymenobacter norwichensis]}	{NA}	{NA}
Pkor_003914	46.4905	36.2271	29.4854	54.1177	64.8987	52.5455	{hypothetical protein [Nafulsella turpanensis]}	{NA}	{NA}
Pkor_003386	257.538	351.194	93.6949	125.64	151.923	148.34	{hypothetical protein [Spirosoma luteum]}	{NA}	{NA}
Pkor_002212	41.2196	34.5593	22.3124	48.4843	49.4293	34.7134	{NA}	{NA}	{NA}
Pkor_003068	-	1.77314	-	-	4.97461	-	{NA}	{NA}	{NA}
Pkor_004354	42.9231	60.5401	44.1329	80.1495	98.0709	100.832	{NA}	{NA}	{NA}
Pkor_003216	26.3699	22.313	53.5001	45.185	57.6476	47.1706	{hypothetical protein [Hymenobacter norwichensis]}	{NA}	{NA}
Pkor_002459	899.607	770.634	907.908	1183.91	876.297	967.898	{hypothetical protein [Pontibacter sp. BAB1700, O71_12994]}	{NA}	{NA}
Pkor_001847	335.503	267.115	52.2002	46.9577	90.5772	116.244	{30S ribosomal protein S19 [Pontibacter roseus]}	{K02965 RP-S19, rpsS small subunit ribosomal protein S19 -- Genetic Information Processing; Translation; Ribosome [PATH:ko03010] Genetic Information Processing; Translation; Ribosome [BR:ko03011]}	{COG0185 Ribosomal protein S19 J Translation, ribosomal structure and biogenesis ;}
Pkor_000833	3.08166	7.80182	0.367774	4.85229	30.0688	13.898	{NA}	{NA}	{NA}
Pkor_000130	34.0415	18.2812	11.5464	33.8532	26.7369	25.6259	{hypothetical protein [Pontibacter sp.]}	{NA}	{NA}
Pkor_003741	134.078	116.675	41.4508	65.8478	44.1577	60.5502	{hypothetical protein [Pontibacter sp.]}	{K08995 K08995 putative membrane protein -- Unclassified; Poorly Characterized; Function unknown}	{NA}
Pkor_002052	19.3409	12.7607	4.96265	17.2571	44.265	32.3982	{hypothetical protein [Bacteroides dorei]}	{NA}	{NA}
Pkor_001924	82.5444	46.0172	44.6583	101.812	176.875	197.834	{hypothetical protein [Pontibacter roseus]}	{NA}	{NA}
Pkor_002591	29.8225	29.314	11.5671	42.3108	51.8857	53.3184	{integrase core domain contained protein [Zunongwangia profunda SM-A87]}	{K07497 K07497 putative transposase -- Unclassified; Genetic Information Processing; Replication, recombination and repair proteins}	{COG2801 Transposase and inactivated derivatives L Replication, recombination and repair ;}
Pkor_002845	296.23	154.838	364.796	488.646	459.626	585.982	{NA}	{NA}	{NA}
Pkor_002733	87.4793	77.0649	52.7341	64.632	68.3965	68.4013	{hypothetical protein [Pontibacter roseus]}	{NA}	{NA}
Pkor_002529	57.0106	41.3339	6.92642	17.5896	45.619	24.8179	{Gnt-I system [Cesiribacter andamanensis]}	{K06156 gntU Gnt-I system low-affinity gluconate transporter -- Unclassified; Cellular Processes and Signaling; Other ion-coupled transporters}	{COG2610 H+/gluconate symporter and related permeases GE Carbohydrate transport and metabolism ; Amino acid transport and metabolism ;}
Pkor_004063	36.1132	17.1157	5.93802	17.0588	40.8793	19.027	{hypothetical protein [Pontibacter sp.]}	{NA}	{NA}
Pkor_000848	73.3728	52.2561	17.0752	40.516	74.5753	42.3874	{hypothetical protein [Pontibacter roseus]}	{NA}	{NA}
Pkor_000421	116.298	174.829	93.2905	284.918	304.814	328.734	{hypothetical protein [Pontibacter roseus]}	{K03630 radC DNA repair protein RadC -- Unclassified; Genetic Information Processing; Replication, recombination and repair proteins}	{COG2003 DNA repair proteins L Replication, recombination and repair ;}
Pkor_004569	816.526	833.894	2852.94	3420.51	3380.32	3194.01	{hypothetical protein [Pontibacter roseus]}	{NA}	{NA}
Pkor_002545	36.9799	27.325	34.4353	64.0375	77.7087	60.5661	{hypothetical protein [Cyclobacterium qasimii]}	{K07093 K07093 -- -- Unclassified; Poorly Characterized; General function prediction only}	{COG3211 Predicted phosphatase R General function prediction only ;}
Pkor_002149	72.7484	76.0261	63.6405	116.238	169.666	149.221	{hypothetical protein [Pontibacter roseus]}	{NA}	{NA}
Pkor_002988	33.1731	16.7301	17.3287	25.5459	70.2298	47.7204	{hypothetical protein [Pontibacter roseus]}	{NA}	{NA}
Pkor_000137	9.43364	1.99026	0.84438	4.64186	15.2284	8.50899	{hypothetical protein [Pontibacter roseus]}	{NA}	{NA}
Pkor_001655	1416.79	872.208	769.016	581.972	709.38	553.34	{NA}	{NA}	{NA}
Pkor_004015	37.145	18.048	11.3288	35.7423	32.5719	29.2497	{NA}	{NA}	{NA}
Pkor_002575	17.6655	9.59981	7.90598	22.6968	45.627	27.9794	{hypothetical protein [Rhodonellum psychrophilum]}	{NA}	{NA}
Pkor_001228	267.108	234.224	56.1572	62.8328	75.1653	63.6646	{glucose-1-phosphate thymidylyltransferase [Pontibacter roseus]}	{K00973 E2.7.7.24, rfbA, rffH glucose-1-phosphate thymidylyltransferase 2.7.7.24 Metabolism; Metabolism of Terpenoids and Polyketides; Polyketide sugar unit biosynthesis [PATH:ko00523] Metabolism; Biosynthesis of Other Secondary Metabolites; Streptomycin biosynthesis [PATH:ko00521]}	{NA}
Pkor_003878	22.9132	16.1264	17.5961	49.1504	47.8878	32.0921	{hypothetical protein [Pontibacter roseus]}	{K12410 npdA NAD-dependent deacetylase 3.5.1.- Metabolism; Carbohydrate Metabolism; Amino sugar and nucleotide sugar metabolism [PATH:ko00520]}	{COG0846 NAD-dependent protein deacetylases, SIR2 family K Transcription ;}
Pkor_002345	5.92626	5.91047	-	10.8866	22.9598	16.7998	{NA}	{NA}	{NA}
Pkor_002521	1453.81	1759.27	7004.81	7049.97	6106.83	6970.56	{hypothetical protein [Pontibacter roseus]}	{NA}	{NA}
Pkor_002215	292.853	258.042	145.111	224.908	214.022	225.118	{hypothetical protein [Pontibacter roseus]}	{K03828 yjgM putative acetyltransferase 2.3.1.- Unclassified; Metabolism; Others}	{COG0454 Histone acetyltransferase HPA2 and related acetyltransferases KR Transcription ; General function prediction only ;}
Pkor_001752	63.6429	26.7256	11.9926	55.3794	53.8316	47.4777	{hypothetical protein [Pontibacter sp.]}	{NA}	{NA}
Pkor_003575	14.1243	10.1956	11.7994	32.7698	69.4603	49.8012	{NAD dependent epimerase/dehydratase [Pontibacter roseus]}	{K01795 E5.1.3.- -- -- Unclassified; Metabolism; Others}	{COG0451 Nucleoside-diphosphate-sugar epimerases MG Cell wall/membrane/envelope biogenesis ; Carbohydrate transport and metabolism ;}
Pkor_004453	47.2014	49.6979	37.2954	52.3245	80.8083	62.2894	{hypothetical protein [Pontibacter sp.]}	{NA}	{NA}
Pkor_001933	39.4602	17.0395	19.9136	34.469	51.6066	36.7547	{NA}	{NA}	{NA}
Pkor_001122	9.7111	30.5457	18.0797	40.5207	74.9676	59.3127	{NA}	{NA}	{NA}
Pkor_000410	333.846	190.284	1276.23	973.548	1362.18	1490.18	{NA}	{NA}	{NA}
Pkor_003384	33.0177	67.307	30.9606	54.4645	73.7732	77.7965	{NA}	{NA}	{NA}
Pkor_001937	93.0049	102.022	71.4841	205.184	211.035	154.273	{hypothetical protein [Pontibacter roseus]}	{NA}	{COG1600 Uncharacterized Fe-S protein C Energy production and conversion ;}
Pkor_000013	655.142	729.387	2906.28	1526.49	1495.38	1696.98	{peptidase M48 [Pontibacter roseus]}	{NA}	{COG0501 Zn-dependent protease with chaperone function O Posttranslational modification, protein turnover, chaperones ;}
Pkor_001081	66.214	46.6767	27.8813	75.8991	69.0172	76.144	{hypothetical protein [Pontibacter sp.]}	{NA}	{NA}
Pkor_004791	598.241	656.552	104.541	50.5168	60.7398	51.0069	{nitric oxide dioxygenase [Pontibacter sp. BAB1700]}	{K02613 paaE phenylacetic acid degradation NADH oxidoreductase -- Unclassified; Metabolism; Energy metabolism}	{NA}
Pkor_004374	82.1254	81.2765	36.5441	80.0505	106.058	113.835	{hypothetical protein [Pontibacter roseus]}	{NA}	{NA}
Pkor_001784	12.1644	4.66616	13.0657	23.9422	10.4729	8.62095	{NA}	{NA}	{NA}
Pkor_001359	-	5.23882	0.626888	2.06774	8.29102	0.676852	{NA}	{NA}	{NA}
Pkor_004930	365.017	366.001	84.2711	120.262	94.003	82.9773	{hypothetical protein [Pontibacter sp.]}	{NA}	{NA}
Pkor_004993	13.0579	18.2323	19.1679	40.1502	41.8455	35.7826	{9-O-acetylesterase [Candidatus Latescibacter anaerobius]}	{K05970 E3.1.1.53, SIAE sialate O-acetylesterase 3.1.1.53 Unclassified; Metabolism; Others}	{NA}
Pkor_000214	21.6833	9.22487	18.4083	13.5145	35.7097	16.4465	{hypothetical protein [Pedobacter agri]}	{NA}	{NA}
Pkor_001545	27.2552	25.0498	22.8341	24.4617	60.3837	33.0125	{chloride channel protein [Pontibacter roseus]}	{NA}	{NA}
Pkor_003817	29.0519	15.9484	5.54743	11.4361	30.9408	15.9722	{hypothetical protein [Pontibacter roseus]}	{K02549 menC O-succinylbenzoate synthase 4.2.1.113 Metabolism; Metabolism of Cofactors and Vitamins; Ubiquinone and other terpenoid-quinone biosynthesis [PATH:ko00130]}	{NA}
Pkor_001131	327.721	492.949	585.341	590.743	468.361	415.442	{outer membrane efflux protein [Pontibacter sp. BAB1700]}	{K03287 TC.OMF outer membrane factor, OMF family -- Unclassified; Cellular Processes and Signaling; Pores ion channels}	{NA}
Pkor_002696	80.8303	85.5565	90.587	172.846	160.746	139.957	{hypothetical protein [Fibrella aestuarina]}	{K07002 K07002 -- -- Unclassified; Poorly Characterized; General function prediction only}	{COG3545 Predicted esterase of the alpha/beta hydrolase fold R General function prediction only ;}
Pkor_000911	3.91736	1.80319	-	1.54204	5.62103	1.51431	{NA}	{NA}	{NA}
Pkor_000144	63.5592	66.0495	43.4433	262.327	308.426	355.144	{NA}	{NA}	{NA}
Pkor_002381	163.768	123.715	41.611	55.1082	106.315	91.0462	{quinol: cytochrome C oxidoreductase [Pontibacter roseus]}	{NA}	{NA}
Pkor_002015	31.0465	16.0679	6.76344	10.346	32.5984	12.319	{hypothetical protein [Nafulsella turpanensis]}	{K05970 E3.1.1.53, SIAE sialate O-acetylesterase 3.1.1.53 Unclassified; Metabolism; Others}	{NA}
Pkor_001878	568.63	771.842	2514.86	1217.24	1050.75	1205.12	{hypothetical protein [Pontibacter sp.]}	{NA}	{NA}
Pkor_000460	796.871	1257.47	3005.19	1767.37	1477.26	1669.15	{hypothetical protein [Pontibacter roseus]}	{NA}	{NA}
Pkor_003280	13.0007	3.87875	3.27549	5.68628	18.2402	10.6096	{membrane protein [Pontibacter sp. BAB1700]}	{NA}	{COG2340 Uncharacterized protein with SCP/PR1 domains S Function unknown ;}
Pkor_003409	22.0394	11.7023	33.4319	77.244	89.9633	64.9811	{NA}	{NA}	{NA}
Pkor_003412	32.9453	31.8077	49.1172	123.17	119.711	125.722	{Protein of unknown function related to arylsulfatase regulator (Fe-S oxidoreductase) [Flavobacterium psychrophilum JIP02/86]}	{K06871 K06871 -- -- Unclassified; Poorly Characterized; General function prediction only}	{NA}
Pkor_003233	47.4493	16.0874	10.2295	23.9	38.8745	33.1343	{NA}	{NA}	{NA}
Pkor_002353	160.909	151.39	60.9272	149.907	132.971	136.561	{hypothetical protein [Pontibacter roseus]}	{NA}	{NA}
Pkor_003104	3.44961	1.05859	4.52856	5.43167	2.96992	4.88949	{NA}	{NA}	{NA}
Pkor_003052	68.6769	46.9122	35.6216	146.435	124.697	116.403	{hypothetical protein [Pontibacter roseus]}	{NA}	{NA}
Pkor_002371	81.6597	102.217	44.5688	42.9699	60.2135	44.9562	{amidohydrolase [Pontibacter roseus]}	{NA}	{NA}
Pkor_004143	391.202	332.688	168.718	136.294	145.303	150.298	{hypothetical protein [Pontibacter roseus]}	{K01194 E3.2.1.28, treA alpha,alpha-trehalase 3.2.1.28 Metabolism; Carbohydrate Metabolism; Starch and sucrose metabolism [PATH:ko00500]}	{COG0637 Predicted phosphatase/phosphohexomutase R General function prediction only ;}
Pkor_003225	52.9292	31.4022	27.5831	66.6727	98.2265	108.441	{hypothetical protein [Pontibacter sp.]}	{NA}	{NA}
Pkor_001249	36.5947	61.2719	118.454	209.339	223.489	203.755	{peptidase M50 [Pontibacter sp. BAB1700]}	{K01417 E3.4.24.- -- -- Unclassified; Metabolism; Others}	{COG1994 Zn-dependent proteases R General function prediction only ;}
Pkor_002775	144.754	120.449	56.7823	39.1722	44.2188	35.0553	{beta-D-glucoside glucohydrolase [Hymenobacter norwichensis]}	{K05349 bglX beta-glucosidase 3.2.1.21 Metabolism; Carbohydrate Metabolism; Starch and sucrose metabolism [PATH:ko00500] Metabolism; Metabolism of Other Amino Acids; Cyanoamino acid metabolism [PATH:ko00460] Metabolism; Biosynthesis of Other Secondary Metabolites; Phenylpropanoid biosynthesis [PATH:ko00940]}	{COG1472 Beta-glucosidase-related glycosidases G Carbohydrate transport and metabolism ;}
Pkor_003631	152.998	114.13	79.6968	175.615	149.739	142.436	{hypothetical protein [Pontibacter roseus]}	{K01745 E4.3.1.3, hutH histidine ammonia-lyase 4.3.1.3 Metabolism; Energy Metabolism; Nitrogen metabolism [PATH:ko00910] Metabolism; Amino Acid Metabolism; Histidine metabolism [PATH:ko00340]}	{COG2986 Histidine ammonia-lyase E Amino acid transport and metabolism ;}
Pkor_000539	379.53	299.801	39.9955	45.4104	71.3901	81.0369	{NA}	{NA}	{NA}
Pkor_002894	377.62	492.882	161.133	206.008	180.7	177.736	{PKD domain-containing protein [Pontibacter sp. BAB1700]}	{NA}	{NA}
Pkor_002612	56.256	104.361	20.0604	50.7819	58.4505	61.4843	{carbohydrate kinase [Pontibacter roseus]}	{K00874 kdgK 2-dehydro-3-deoxygluconokinase 2.7.1.45 Metabolism; Carbohydrate Metabolism; Pentose phosphate pathway [PATH:ko00030] Metabolism; Carbohydrate Metabolism; Pentose and glucuronate interconversions [PATH:ko00040]}	{NA}
Pkor_001631	113.461	98.1407	31.8459	54.5883	59.6451	52.0724	{dehydrogenase [Pontibacter roseus]}	{K11381 E1.2.4.4C, bkdA 2-oxoisovalerate dehydrogenase E1 component 1.2.4.4 Metabolism; Amino Acid Metabolism; Valine, leucine and isoleucine degradation [PATH:ko00280]}	{COG0022 Pyruvate/2-oxoglutarate dehydrogenase complex, dehydrogenase (E1) component, eukaryotic type, beta subunit C Energy production and conversion ;}
Pkor_001912	87.63	68.9088	30.9819	82.9317	85.6608	72.5482	{hypothetical protein [Pontibacter roseus]}	{NA}	{NA}
Pkor_001813	817.551	704.512	153.219	84.1304	105.383	99.3369	{S-adenosyl-L-homocysteine hydrolase [Pontibacter roseus]}	{K01251 E3.3.1.1, ahcY adenosylhomocysteinase 3.3.1.1 Metabolism; Amino Acid Metabolism; Cysteine and methionine metabolism [PATH:ko00270]}	{COG0499 S-adenosylhomocysteine hydrolase H Coenzyme transport and metabolism ;}
Pkor_001525	60.8581	59.5419	20.0753	45.6697	70.6454	43.3505	{riboflavin biosynthesis protein RibD [Pontibacter sp. BAB1700]}	{K11752 ribD diaminohydroxyphosphoribosylaminopyrimidine deaminase / 5-amino-6-(5-phosphoribosylamino)uracil reductase 3.5.4.26 1.1.1.193 Metabolism; Metabolism of Cofactors and Vitamins; Riboflavin metabolism [PATH:ko00740]}	{COG0117 Pyrimidine deaminase H Coenzyme transport and metabolism ;}
Pkor_003602	746.896	813.685	359.858	327.594	304.202	313.709	{peptidase M16 domain-containing protein [Pontibacter sp. BAB1700]}	{K07263 pqqL zinc protease 3.4.24.- Metabolism; Enzyme Families; Peptidases [BR:ko01002]}	{COG0612 Predicted Zn-dependent peptidases R General function prediction only ;}
Pkor_002820	53.5115	47.342	28.1266	88.2914	105.21	87.7306	{glycosyltransferase [Pontibacter roseus]}	{K09931 K09931 hypothetical protein -- Unclassified; Poorly Characterized; Function unknown}	{NA}
Pkor_002479	78.4171	67.1085	227.916	110.446	178.257	138.389	{amidohydrolase [Pontibacter roseus]}	{K01506 E3.5.-.- -- -- Unclassified; Metabolism; Others}	{NA}
Pkor_000763	1.58304	0.60724	0.755701	1.24631	1.59006	2.44779	{transposase family protein [Flexibacter litoralis]}	{NA}	{NA}
Pkor_001533	176.866	180.504	69.5464	55.7533	81.6969	78.9027	{2OG-Fe(II) oxygenase [Pontibacter sp. BAB1700]}	{K06892 K06892 -- -- Unclassified; Poorly Characterized; General function prediction only}	{COG3491 Isopenicillin N synthase and related dioxygenases R General function prediction only ;}
Pkor_002804	73.4159	59.2438	73.9875	120.951	113.538	108.615	{hypothetical protein [Pontibacter roseus]}	{NA}	{NA}
Pkor_004081	14.8743	6.58344	1.77515	5.40478	31.0298	11.9421	{hypothetical protein [Pontibacter sp.]}	{NA}	{NA}
Pkor_000775	25.3426	20.1423	28.5509	75.152	90.6194	85.1645	{DeoR family transcriptional regulator [Pontibacter roseus]}	{K07100 K07100 -- -- Unclassified; Poorly Characterized; General function prediction only}	{COG1926 Predicted phosphoribosyltransferases R General function prediction only ;}
Pkor_004974	69.4989	52.8532	64.8588	97.7139	94.738	88.3552	{hypothetical protein [Segetibacter koreensis]}	{NA}	{COG2303 Choline dehydrogenase and related flavoproteins E Amino acid transport and metabolism ;}
Pkor_004609	102.409	103.938	109.66	96.2815	111.086	99.9979	{sulfate transport system ATP-binding protein [Fibrisoma limi BUZ 3]}	{K02045 cysA sulfate transport system ATP-binding protein 3.6.3.25 Environmental Information Processing; Membrane Transport; Transporters [BR:ko02000] Environmental Information Processing; Membrane Transport; ABC transporters [PATH:ko02010]}	{COG3842 ABC-type spermidine/putrescine transport systems, ATPase components E Amino acid transport and metabolism ;}
Pkor_002316	381.355	333.528	1877.3	3406.01	2107.25	2174.34	{hypothetical protein [Pontibacter roseus]}	{NA}	{NA}
Pkor_000956	12.1644	6.06601	2.90348	1.59615	7.85465	3.13489	{NA}	{NA}	{NA}
Pkor_003834	27.3147	21.9225	3.51057	11.4415	27.285	16.2444	{acetyltransferase [Pontibacter roseus]}	{NA}	{NA}
Pkor_001962	21.8042	21.7461	14.5722	29.7546	36.9185	27.5338	{hypothetical protein [Pontibacter roseus]}	{NA}	{NA}
Pkor_003500	420.826	543.41	953.204	2099.38	1410.49	1633.67	{hypothetical protein [Pontibacter roseus]}	{NA}	{NA}
Pkor_000161	27.0686	26.677	27.0861	24.5893	48.1029	47.7577	{putative colanic acid biosynthesis acetyltransferase WcaF [Bacteroides salanitronis]}	{K03818 wcaF putative colanic acid biosynthesis acetyltransferase WcaF 2.3.1.- Unclassified; Metabolism; Others}	{COG0110 Acetyltransferase (isoleucine patch superfamily) R General function prediction only ;}
Pkor_001420	32.3496	29.4826	20.4198	46.5387	62.9167	40.6796	{hypothetical protein [Pontibacter roseus]}	{NA}	{NA}
Pkor_003964	1477.27	1841.37	2671.42	2389.63	1875.77	2087.56	{phosphate starvation protein PhoH [Pontibacter sp. BAB1700]}	{K07175 phoH2 PhoH-like ATPase -- Unclassified; Cellular Processes and Signaling; Signal transduction mechanisms}	{COG1875 Predicted ATPase related to phosphate starvation-inducible protein PhoH T Signal transduction mechanisms ;}
Pkor_003843	255.347	165.467	216.69	178.385	225.776	238.122	{hypothetical protein [Pontibacter roseus]}	{NA}	{NA}
Pkor_000497	118.153	104.798	85.9652	111.72	137.861	119.794	{hypothetical protein [Pontibacter roseus]}	{K04075 tilS, mesJ tRNA(Ile)-lysidine synthase 6.3.4.- Unclassified; Genetic Information Processing; Translation proteins}	{COG0037 Predicted ATPase of the PP-loop superfamily implicated in cell cycle control D Cell cycle control, cell division, chromosome partitioning ;}
Pkor_003692	21.7726	19.3589	29.7817	33.0372	59.2788	39.9244	{NA}	{NA}	{NA}
Pkor_002436	81.331	83.9181	80.6605	84.7665	96.4639	71.5684	{hypothetical protein [Pontibacter roseus]}	{K00231 PPOX, hemY protoporphyrinogen oxidase 1.3.3.4 Metabolism; Metabolism of Cofactors and Vitamins; Porphyrin and chlorophyll metabolism [PATH:ko00860]}	{NA}
Pkor_003700	32.8047	27.3407	32.6251	45.849	85.0855	72.7564	{hypothetical protein [Pontibacter roseus]}	{NA}	{NA}
Pkor_003422	20.4938	9.08407	14.9465	27.1896	50.1546	24.6467	{NA}	{NA}	{NA}
Pkor_002756	35.3372	63.8184	39.095	58.2726	66.0541	50.087	{hypothetical protein [Pontibacter roseus]}	{NA}	{NA}
Pkor_001610	58.6982	47.2838	40.28	47.6565	41.5867	62.872	{NA}	{NA}	{NA}
Pkor_000682	126.374	134.655	40.3189	108.042	125.685	112.431	{hypothetical protein [Chitinophaga pinensis]}	{NA}	{NA}
Pkor_004410	13.8675	3.75906	2.42731	6.18667	17.2453	9.41094	{NA}	{NA}	{NA}
Pkor_004497	10.0489	9.09698	11.7528	20.8332	32.5873	20.1996	{NA}	{NA}	{NA}
Pkor_004670	136.142	107.36	30.417	58.7842	58.8322	43.4483	{cytidine deaminase [Nafulsella turpanensis]}	{K01485 E3.5.4.1, codA cytosine deaminase 3.5.4.1 Metabolism; Nucleotide Metabolism; Pyrimidine metabolism [PATH:ko00240] Metabolism; Amino Acid Metabolism; Arginine and proline metabolism [PATH:ko00330]}	{COG0590 Cytosine/adenosine deaminases FJ Nucleotide transport and metabolism ; Translation, ribosomal structure and biogenesis ;}
Pkor_001456	257.178	264.488	147.043	281.764	231.787	237.494	{lysozyme [Pontibacter sp. BAB1700]}	{K07273 acm lysozyme -- Unclassified; Cellular Processes and Signaling; Membrane and intracellular structural molecules}	{COG3757 Lyzozyme M1 (1,4-beta-N-acetylmuramidase) M Cell wall/membrane/envelope biogenesis ;}
Pkor_004357	7.70414	3.54628	0.459718	13.1416	18.793	8.93444	{NA}	{NA}	{NA}
Pkor_002551	19.4298	11.5436	6.20147	10.2275	50.7025	16.4773	{membrane protein [Echinicola pacifica]}	{NA}	{NA}
Pkor_004636	182.713	131.069	61.0369	84.8332	123.917	97.5947	{ECF subfamily RNA polymerase sigma-24 subunit [Pontibacter sp. BAB1700]}	{NA}	{NA}
Pkor_002961	7.74718	6.73595	18.9537	17.4506	30.385	27.4522	{NADH dehydrogenase subunit J [Pontibacter roseus]}	{K00339 nuoJ NADH dehydrogenase I subunit J 1.6.5.3 Metabolism; Energy Metabolism; Oxidative phosphorylation [PATH:ko00190]}	{COG0839 NADH:ubiquinone oxidoreductase subunit 6 (chain J) C Energy production and conversion ;}
Pkor_002566	26.9131	14.6737	6.54638	9.97416	51.9718	14.1363	{hypothetical protein [Rudanella lutea]}	{NA}	{NA}
Pkor_000341	89.69	144.233	72.3198	57.0326	89.4275	79.1209	{NA}	{NA}	{NA}
Pkor_002132	118.583	125.974	79.6844	94.8952	136.612	112.994	{hypothetical protein [Pontibacter roseus]}	{NA}	{NA}
Pkor_001638	51.3609	51.8282	54.1241	44.9511	58.811	47.3856	{hypothetical protein [Pontibacter roseus]}	{NA}	{NA}
Pkor_000931	131.321	121.971	216.903	369.206	346.715	375.201	{hypothetical protein [Pontibacter roseus]}	{K06886 glbN hemoglobin -- Unclassified; Poorly Characterized; General function prediction only}	{COG2346 Truncated hemoglobins R General function prediction only ;}
Pkor_000672	84.2773	84.1507	58.7474	103.798	101.874	99.6281	{conserved hypothetical protein [Chitinophaga pinensis]}	{NA}	{NA}
Pkor_003078	59.8204	41.0951	21.742	36.3922	70.8151	74.1033	{Activator of Hsp90 ATPase 1 family protein [Pontibacter sp. BAB1700]}	{NA}	{NA}
Pkor_003522	10.8186	11.3934	3.99074	10.7112	41.4904	25.8528	{NA}	{NA}	{NA}
Pkor_001217	670.782	744.452	354.432	588.295	673.505	629.441	{hypothetical protein [Marivirga tractuosa]}	{NA}	{NA}
Pkor_002448	230.674	201.094	136.033	136.441	128.066	104.264	{DEAD/DEAH box helicase [Pontibacter sp. BAB1700]}	{K11927 rhlE ATP-dependent RNA helicase RhlE 3.6.4.13 Genetic Information Processing; Folding, Sorting and Degradation; RNA degradation [PATH:ko03018]}	{COG0513 Superfamily II DNA and RNA helicases LKJ Replication, recombination and repair ; Transcription ; Translation, ribosomal structure and biogenesis ;}
Pkor_004054	108.025	91.0662	32.9798	68.0706	99.312	70.731	{phospholipid/glycerol acyltransferase [Pontibacter sp. BAB1700]}	{NA}	{COG0204 1-acyl-sn-glycerol-3-phosphate acyltransferase I Lipid transport and metabolism ;}
Pkor_000938	87.1734	83.3332	39.8346	73.2209	97.9287	70.8695	{hypothetical protein [Pontibacter roseus]}	{NA}	{NA}
Pkor_002153	21.0113	15.3135	9.40332	26.1914	40.7014	34.5194	{NA}	{NA}	{NA}
Pkor_003153	37.3223	61.8629	63.2572	50.8143	56.4526	44.959	{3, 4-dehydroadipyl-CoA semialdehyde dehydrogenase [Cesiribacter andamanensis]}	{K02618 paaZ phenylacetic acid degradation protein -- Unclassified; Metabolism; Energy metabolism}	{COG1012 NAD-dependent aldehyde dehydrogenases C Energy production and conversion ;}
Pkor_000273	90.1948	66.867	92.0643	202.729	229.846	230.262	{NA}	{NA}	{NA}
Pkor_001510	123.716	127.183	44.6296	70.0985	80.3684	71.0118	{Glu/Leu/Phe/Val dehydrogenase [Pontibacter sp. BAB1700]}	{K00261 E1.4.1.3 glutamate dehydrogenase (NAD(P)+) 1.4.1.3 Metabolism; Energy Metabolism; Nitrogen metabolism [PATH:ko00910] Metabolism; Amino Acid Metabolism; Alanine, aspartate and glutamate metabolism [PATH:ko00250] Metabolism; Amino Acid Metabolism; Arginine and proline metabolism [PATH:ko00330] Metabolism; Metabolism of Other Amino Acids; D-Glutamine and D-glutamate metabolism [PATH:ko00471]…	{NA}
Pkor_002817	24.5877	10.5634	5.86874	6.45252	19.0517	8.87108	{NA}	{NA}	{NA}
Pkor_000472	5.37498	0.412358	-	2.8211	4.62755	9.0037	{NA}	{NA}	{NA}
Pkor_004412	854.589	691.689	148.898	78.1571	103.075	86.2192	{membrane protein, putative [Cystobacter fuscus]}	{NA}	{NA}
Pkor_004196	54.1578	36.7502	35.685	50.2445	79.1341	62.6099	{LysR family transcriptional regulator [Pontibacter roseus]}	{NA}	{NA}
Pkor_002956	33.7716	30.0381	31.4875	65.7774	62.088	53.1715	{hypothetical protein [Pontibacter roseus]}	{NA}	{NA}
Pkor_000698	35.1711	25.0552	8.99448	11.867	25.9545	33.0186	{NA}	{NA}	{NA}
Pkor_000200	445.359	382.896	321.608	200.799	218.245	189.112	{response regulator receiver protein [Pontibacter sp. BAB1700]}	{NA}	{NA}
Pkor_001446	612.233	597.303	709.971	475.389	480.174	534.324	{S-(hydroxymethyl)glutathione dehydrogenase [Pontibacter sp. BAB1700]}	{K06024 scpB segregation and condensation protein B -- Genetic Information Processing; Replication and Repair; Chromosome [BR:ko03036]}	{COG1386 Predicted transcriptional regulator containing the HTH domain K Transcription ;}
Pkor_001254	33.7056	27.2744	13.8873	37.8032	48.5946	44.1552	{hypothetical protein [Pontibacter roseus]}	{NA}	{NA}
Pkor_003707	565.562	573.615	502.851	765.578	809.081	798.061	{hypothetical protein [Pontibacter roseus]}	{NA}	{NA}
Pkor_003137	3.55576	5.865	2.54613	4.43238	18.878	6.41447	{hypothetical protein [Sphingobacterium sp.]}	{NA}	{NA}
Pkor_002206	38.7864	29.0632	14.5207	51.6602	63.2024	41.2148	{hypothetical protein [Pontibacter roseus]}	{K03309 TC.DAACS dicarboxylate/amino acid:cation (Na+ or H+) symporter, DAACS family -- Unclassified; Cellular Processes and Signaling; Other ion-coupled transporters}	{COG1301 Na+/H+-dicarboxylate symporters C Energy production and conversion ;}
Pkor_000191	31.7229	15.2977	3.24507	16.0554	19.5083	10.5111	{NA}	{NA}	{NA}
Pkor_002951	26.4279	38.0064	16.6301	42.8106	53.7796	52.2569	{hypothetical protein [Pontibacter roseus]}	{NA}	{NA}
Pkor_000676	140.376	137.5	61.5966	63.1654	95.7282	80.3003	{glycosylasparaginase [Shewanella amazonensis]}	{K01424 E3.5.1.1, ansA, ansB L-asparaginase 3.5.1.1 Metabolism; Energy Metabolism; Nitrogen metabolism [PATH:ko00910] Metabolism; Amino Acid Metabolism; Alanine, aspartate and glutamate metabolism [PATH:ko00250] Metabolism; Metabolism of Other Amino Acids; Cyanoamino acid metabolism [PATH:ko00460]}	{COG1446 Asparaginase E Amino acid transport and metabolism ;}
Pkor_001925	1733.43	1325.16	3842.97	1482.22	1529.45	1770.03	{NA}	{NA}	{NA}
Pkor_000504	303.064	264.386	150.154	141.793	192.066	194.862	{rhomboid family protein [Pontibacter roseus]}	{NA}	{NA}
Pkor_002102	124.451	111.299	35.9287	43.5462	62.4165	45.8176	{hypothetical protein [Pontibacter roseus]}	{K01507 E3.6.1.1, ppa inorganic pyrophosphatase 3.6.1.1 Metabolism; Energy Metabolism; Oxidative phosphorylation [PATH:ko00190]}	{NA}
Pkor_004507	27.3925	28.7205	16.3455	60.2044	61.5787	43.2383	{hypothetical protein [Hymenobacter aerophilus]}	{NA}	{NA}
Pkor_002647	187.906	143.437	39.2442	56.9553	57.9697	47.6988	{hypothetical protein [Pontibacter roseus]}	{NA}	{NA}
Pkor_005019	120.418	104.004	88.3122	109.584	79.4266	86.091	{hypothetical protein [Fulvivirga imtechensis]}	{NA}	{NA}
Pkor_000190	55.8204	47.9208	87.3189	137.53	189.121	161.391	{O-antigen translocase [Cecembia lonarensis]}	{NA}	{NA}
Pkor_002470	38.1467	39.7666	19.2814	22.6715	72.7678	38.7448	{NAD(P)H-quinone oxidoreductase subunit 4L [Pontibacter sp. BAB1700]}	{K00340 nuoK NADH dehydrogenase I subunit K 1.6.5.3 Metabolism; Energy Metabolism; Oxidative phosphorylation [PATH:ko00190]}	{COG0713 NADH:ubiquinone oxidoreductase subunit 11 or 4L (chain K) C Energy production and conversion ;}
Pkor_003854	52.9079	39.3082	22.0443	85.6216	87.2389	80.6133	{tRNA pseudouridine synthase c [Pontibacter sp. BAB1700]}	{K06175 truC tRNA pseudouridine synthase C 5.4.99.12 Unclassified; Genetic Information Processing; Translation proteins}	{COG0564 Pseudouridylate synthases, 23S RNA-specific J Translation, ribosomal structure and biogenesis ;}
Pkor_003479	28.0805	23.2828	25.4563	71.2822	63.6162	52.048	{hypothetical protein [Pontibacter roseus]}	{K03699 tlyC putative hemolysin -- Environmental Information Processing; Signaling Molecules and Interaction; Bacterial toxins [BR:ko02042]}	{NA}
Pkor_000798	214.745	158.326	38.0082	41.0726	65.0225	70.8189	{NADH-ubiquinone/plastoquinone oxidoreductase chain 3 [Pontibacter sp. BAB1700]}	{K00330 nuoA NADH dehydrogenase I subunit A 1.6.5.3 Metabolism; Energy Metabolism; Oxidative phosphorylation [PATH:ko00190]}	{COG0838 NADH:ubiquinone oxidoreductase subunit 3 (chain A) C Energy production and conversion ;}
Pkor_004866	57.3466	29.4635	19.2874	20.864	33.1641	18.6974	{NA}	{NA}	{NA}
Pkor_003653	239.06	269.167	219.954	411.3	368.933	338.205	{tRNA pseudouridine synthase B [Pontibacter sp. BAB1700]}	{K03177 truB tRNA pseudouridine synthase B 5.4.99.12 Unclassified; Genetic Information Processing; Translation proteins}	{COG0130 Pseudouridine synthase J Translation, ribosomal structure and biogenesis ;}
Pkor_002765	116.254	71.2972	14.5348	16.9794	42.8949	23.1832	{biotin synthase [Pontibacter sp. BAB1700]}	{K01012 E2.8.1.6, bioB biotin synthetase 2.8.1.6 Metabolism; Metabolism of Cofactors and Vitamins; Biotin metabolism [PATH:ko00780]}	{COG0502 Biotin synthase and related enzymes H Coenzyme transport and metabolism ;}
Pkor_001341	357.768	300.341	91.2509	108.429	122.662	116.882	{ribose 5-phosphate isomerase [Pontibacter roseus]}	{K01808 E5.3.1.6B, rpiB ribose 5-phosphate isomerase B 5.3.1.6 Metabolism; Carbohydrate Metabolism; Pentose phosphate pathway [PATH:ko00030] Metabolism; Energy Metabolism; Carbon fixation in photosynthetic organisms [PATH:ko00710]}	{COG0698 Ribose 5-phosphate isomerase RpiB G Carbohydrate transport and metabolism ;}
Pkor_001008	110.243	124.12	60.2442	139.326	132.518	124.609	{hypothetical protein [Pontibacter roseus]}	{K07056 K07056 -- -- Unclassified; Poorly Characterized; General function prediction only}	{COG0313 Predicted methyltransferases R General function prediction only ;}
Pkor_004648	625.159	553.737	126.71	162.059	132.081	149.321	{putative pirin-like protein [Pontibacter sp. BAB1700]}	{K06911 K06911 -- -- Unclassified; Poorly Characterized; General function prediction only}	{NA}
Pkor_000380	115.304	112.259	54.6108	76.5295	108.841	104.668	{hypothetical protein [Nafulsella turpanensis]}	{NA}	{NA}
Pkor_004685	29.2226	29.4504	15.8523	16.732	47.6496	22.0794	{hypothetical protein [Segetibacter koreensis]}	{NA}	{NA}
Pkor_000299	17.046	12.462	38.5325	51.8385	63.8822	53.3612	{broad-specificity cellobiase [Pedobacter saltans DSM 12145]}	{K05350 bglB beta-glucosidase 3.2.1.21 Metabolism; Carbohydrate Metabolism; Starch and sucrose metabolism [PATH:ko00500] Metabolism; Metabolism of Other Amino Acids; Cyanoamino acid metabolism [PATH:ko00460] Metabolism; Biosynthesis of Other Secondary Metabolites; Phenylpropanoid biosynthesis [PATH:ko00940]}	{NA}
Pkor_001032	15.7585	1.61195	1.88066	1.37849	4.52238	5.41481	{NA}	{NA}	{NA}
Pkor_003539	9.53089	7.31192	6.25596	5.00236	18.1206	12.8951	{DNA binding domain protein, excisionase family [Cyclobacterium marinum DSM 745]}	{NA}	{NA}
Pkor_003433	176.281	136.442	328.659	735.04	873.508	814.195	{NA}	{NA}	{NA}
Pkor_004859	835.657	797.859	208.33	128.738	166.074	170.571	{DNA-cytosine methyltransferase [Pontibacter sp. BAB1700]}	{K02470 gyrB DNA gyrase subunit B 5.99.1.3 Genetic Information Processing; Replication and Repair; DNA replication proteins [BR:ko03032] Genetic Information Processing; Replication and Repair; DNA repair and recombination proteins [BR:ko03400]}	{COG0187 Type IIA topoisomerase (DNA gyrase/topo II, topoisomerase IV), B subunit L Replication, recombination and repair ;}
Pkor_003562	-	-	0.919436	1.01089	14.9238	8.93444	{NA}	{NA}	{NA}
Pkor_000725	93.3681	73.8613	35.0725	40.168	91.1463	67.8465	{DoxX family protein [Pontibacter sp. BAB1700]}	{NA}	{NA}
Pkor_003032	21.6679	19.9478	28.2727	105.954	101.358	90.6473	{hypothetical protein [Nafulsella turpanensis]}	{NA}	{NA}
Pkor_003300	159.6	141.488	59.1167	136.044	126.804	123.01	{putative bifunctional molybdopterin-guanine dinucleotide biosynthesis protein MobB/MobA [Pontibacter sp. BAB1700]}	{K03752 mobA molybdopterin-guanine dinucleotide biosynthesis protein A -- Unclassified; Metabolism; Metabolism of cofactors and vitamins}	{NA}
Pkor_004472	58.7473	42.164	44.2805	93.5162	96.9412	85.6591	{hypothetical protein [Pontibacter roseus]}	{NA}	{NA}
Pkor_002968	24.9571	30.801	32.504	39.5815	80.3412	84.3109	{NADH-quinone oxidoreductase subunit B [Pontibacter sp. BAB1700]}	{K00331 nuoB NADH dehydrogenase I subunit B 1.6.5.3 Metabolism; Energy Metabolism; Oxidative phosphorylation [PATH:ko00190]}	{COG0377 NADH:ubiquinone oxidoreductase 20 kD subunit and related Fe-S oxidoreductases C Energy production and conversion ;}
Pkor_000764	232.241	245.898	175.626	224.008	237.222	245.829	{DNA polymerase III subunits gamma and tau [Pontibacter sp. BAB1700]}	{K02343 DPO3G, dnaX DNA polymerase III subunit gamma/tau 2.7.7.7 Metabolism; Nucleotide Metabolism; Purine metabolism [PATH:ko00230] Metabolism; Nucleotide Metabolism; Pyrimidine metabolism [PATH:ko00240] Genetic Information Processing; Replication and Repair; DNA replication [PATH:ko03030] Genetic Information Processing; Replication and Repair; DNA replication proteins [BR:ko03032] Genetic Infor…	{COG2812 DNA polymerase III, gamma/tau subunits L Replication, recombination and repair ;}
Pkor_004274	28.7489	21.4255	9.7014	22.4478	38.6914	25.5113	{ATP-dependent DNA helicase RecQ [Desulfotignum phosphitoxidans]}	{K03654 recQ ATP-dependent DNA helicase RecQ 3.6.4.12 Genetic Information Processing; Folding, Sorting and Degradation; RNA degradation [PATH:ko03018] Genetic Information Processing; Replication and Repair; DNA repair and recombination proteins [BR:ko03400]}	{NA}
Pkor_000834	19.5868	4.35772	2.68818	11.5653	34.1478	10.474	{HhH-GPD family protein [Pontibacter sp. BAB1700]}	{K10773 NTH endonuclease III 4.2.99.18 Genetic Information Processing; Replication and Repair; Base excision repair [PATH:ko03410] Genetic Information Processing; Replication and Repair; DNA repair and recombination proteins [BR:ko03400]}	{COG0177 Predicted EndoIII-related endonuclease L Replication, recombination and repair ;}
Pkor_001555	42.9302	42.586	18.349	45.1955	68.3338	60.0775	{2-polyprenyl-6-methoxyphenol hydroxylase-like oxidoreductase [Pontibacter sp. BAB1700]}	{K00486 E1.14.13.9 kynurenine 3-monooxygenase 1.14.13.9 Metabolism; Amino Acid Metabolism; Tryptophan metabolism [PATH:ko00380]}	{NA}
Pkor_000078	124.018	61.8437	51.8024	69.5298	62.2838	54.4783	{MazF family transcriptional regulator [Pontibacter roseus]}	{K07172 K07172 -- -- Unclassified; Cellular Processes and Signaling; Signal transduction mechanisms}	{NA}
Pkor_002738	107.742	105.722	31.1087	26.2225	48.8734	40.9775	{two component LuxR family transcriptional regulator [Pontibacter sp. BAB1700]}	{K07689 uvrY two-component system, NarL family, invasion response regulator UvrY -- Environmental Information Processing; Signal Transduction; Two-component system [PATH:ko02020] Environmental Information Processing; Signal Transduction; Two-component system [BR:ko02022]}	{COG2197 Response regulator containing a CheY-like receiver domain and an HTH DNA-binding domain TK Signal transduction mechanisms ; Transcription ;}
Pkor_001265	56.3579	44.1975	38.2494	61.1019	109.866	80.9088	{hypothetical protein O71_22956, partial [Pontibacter sp. BAB1700]}	{NA}	{NA}
Pkor_000350	198.374	129.36	73.9271	92.2083	122.049	102.005	{LytTR family two component transcriptional regulator [Pontibacter sp. BAB1700]}	{K02477 K02477 two-component system, LytT family, response regulator -- Environmental Information Processing; Signal Transduction; Two-component system [BR:ko02022]}	{NA}
Pkor_001886	955.108	973.651	165.695	205.899	264.399	261.759	{hypothetical protein [Pontibacter roseus]}	{K03070 secA preprotein translocase subunit SecA -- Genetic Information Processing; Folding, Sorting and Degradation; Protein export [PATH:ko03060] Environmental Information Processing; Membrane Transport; Bacterial secretion system [PATH:ko03070] Environmental Information Processing; Membrane Transport; Secretion system [BR:ko02044]}	{COG0653 Preprotein translocase subunit SecA (ATPase, RNA helicase) U Intracellular trafficking, secretion, and vesicular transport ;}
Pkor_004528	49.5266	34.6712	14.8382	20.8497	41.4551	24.2639	{hypothetical protein [Nafulsella turpanensis]}	{NA}	{COG1757 Na+/H+ antiporter C Energy production and conversion ;}
Pkor_003680	243.345	318.065	87.6317	172.41	159.035	162.258	{UDP-N-acetylglucosamine 1-carboxyvinyltransferase [Pontibacter roseus]}	{K00790 murA UDP-N-acetylglucosamine 1-carboxyvinyltransferase 2.5.1.7 Metabolism; Carbohydrate Metabolism; Amino sugar and nucleotide sugar metabolism [PATH:ko00520] Metabolism; Glycan Biosynthesis and Metabolism; Peptidoglycan biosynthesis [PATH:ko00550]}	{COG0766 UDP-N-acetylglucosamine enolpyruvyl transferase M Cell wall/membrane/envelope biogenesis ;}
Pkor_003312	49.8503	18.7744	41.1042	81.7635	163.544	155.623	{two component transcriptional regulator, LytTR family [Niastella koreensis GR20-10]}	{NA}	{NA}
Pkor_001225	355.697	349.85	109.314	105.418	109.02	91.5037	{prolyl oligopeptidase [Pontibacter sp. BAB1700]}	{K01322 E3.4.21.26, PREP prolyl oligopeptidase 3.4.21.26 Metabolism; Enzyme Families; Peptidases [BR:ko01002]}	{COG1505 Serine proteases of the peptidase family S9A E Amino acid transport and metabolism ;}
Pkor_002498	9.03838	5.74537	2.77372	2.8802	28.1617	5.32406	{hypothetical protein [Nafulsella turpanensis]}	{NA}	{COG2353 Uncharacterized conserved protein S Function unknown ;}
Pkor_001207	177.258	150.549	24.1445	47.0929	75.136	52.3799	{hypothetical protein [Pontibacter roseus]}	{NA}	{NA}
Pkor_001481	106.479	95.7806	74.2575	67.6725	120.853	119.191	{hypothetical protein [Pontibacter sp.]}	{K00540 E1.-.-.- -- -- Unclassified; Metabolism; Others}	{NA}
Pkor_003867	341.559	311.036	325.662	157.637	202.871	205.455	{hypothetical protein [Pontibacter roseus]}	{K01872 AARS, alaS alanyl-tRNA synthetase 6.1.1.7 Metabolism; Amino Acid Metabolism; Amino acid related enzymes [BR:ko01007] Genetic Information Processing; Translation; Aminoacyl-tRNA biosynthesis [PATH:ko00970]}	{COG0013 Alanyl-tRNA synthetase J Translation, ribosomal structure and biogenesis ;}
Pkor_000054	73.6826	60.4897	15.4826	23.7161	39.7608	32.0536	{hypothetical protein [Pontibacter roseus]}	{NA}	{NA}
Pkor_003321	11.0059	23.0086	8.37343	40.6163	30.203	32.6178	{hypothetical protein HMPREF1033_02017, partial [Tannerella sp. 6_1_58FAA_CT1]}	{NA}	{NA}
Pkor_002271	719.559	609.332	315.371	287.433	307.299	286.958	{RNA polymerase subunit sigma-24 [Pontibacter]}	{K03088 SIG3.2, rpoE RNA polymerase sigma-70 factor, ECF subfamily -- Genetic Information Processing; Transcription; Transcription machinery [BR:ko03021]}	{NA}
Pkor_002268	65.5976	57.6153	64.9702	83.6602	90.8714	88.4754	{queuine tRNA-ribosyltransferase [Pontibacter sp. BAB1700]}	{K00773 E2.4.2.29, tgt queuine tRNA-ribosyltransferase 2.4.2.29 Unclassified; Genetic Information Processing; Translation proteins}	{COG0343 Queuine/archaeosine tRNA-ribosyltransferase J Translation, ribosomal structure and biogenesis ;}
Pkor_002465	139.428	110.388	45.0474	54.3905	94.7159	85.4599	{NADH: ubiquinone oxidoreductase subunit H [Pontibacter roseus]}	{K00337 nuoH NADH dehydrogenase I subunit H 1.6.5.3 Metabolism; Energy Metabolism; Oxidative phosphorylation [PATH:ko00190]}	{COG1005 NADH:ubiquinone oxidoreductase subunit 1 (chain H) C Energy production and conversion ;}
Pkor_001592	70.4739	36.1023	18.1777	46.6337	73.1785	43.6469	{membrane protein [Hymenobacter norwichensis]}	{K08994 yneE putative membrane protein -- Unclassified; Poorly Characterized; Function unknown}	{NA}
Pkor_004031	62.6199	66.6456	16.8488	15.9851	36.5949	28.7545	{tRNA-hydroxylase [Pontibacter sp. BAB1700]}	{K06169 miaE tRNA-(ms[2]io[6]A)-hydroxylase 1.-.-.- Unclassified; Genetic Information Processing; Translation proteins}	{NA}
Pkor_003611	816.249	671.325	1376.01	1085.62	766.552	823.326	{hypothetical protein [Pontibacter roseus]}	{NA}	{NA}
Pkor_003784	50.8473	37.9452	2.20665	5.45883	13.2656	13.1038	{NA}	{NA}	{NA}
Pkor_003986	260.091	266.002	124.014	113.786	127.212	107.849	{hypothetical protein [Pontibacter roseus]}	{NA}	{NA}
Pkor_000185	181.764	143.544	30.8404	42.0613	89.3264	69.2157	{conserved hypothetical protein [Alcanivorax borkumensis]}	{NA}	{NA}
Pkor_000108	35.4566	15.7165	10.5004	16.8865	38.6286	22.5053	{glycoside hydrolase, family 5, partial [Pedobacter sp. BAL39]}	{NA}	{NA}
Pkor_003333	28.3009	24.245	9.00672	5.57024	6.09136	6.68564	{NA}	{NA}	{NA}
Pkor_001136	133.133	105.092	38.955	43.9828	59.5402	49.3745	{phenylalanyl-tRNA synthetase subunit alpha [Pontibacter sp. BAB1700]}	{K01889 FARSA, pheS phenylalanyl-tRNA synthetase alpha chain 6.1.1.20 Metabolism; Amino Acid Metabolism; Amino acid related enzymes [BR:ko01007] Genetic Information Processing; Translation; Aminoacyl-tRNA biosynthesis [PATH:ko00970]}	{COG0016 Phenylalanyl-tRNA synthetase alpha subunit J Translation, ribosomal structure and biogenesis ;}
Pkor_001846	498.388	436.193	122.87	142.04	199.949	217.134	{50S ribosomal protein L2 [Pontibacter sp. BAB1700]}	{K02886 RP-L2, rplB large subunit ribosomal protein L2 -- Genetic Information Processing; Translation; Ribosome [PATH:ko03010] Genetic Information Processing; Translation; Ribosome [BR:ko03011]}	{COG0090 Ribosomal protein L2 J Translation, ribosomal structure and biogenesis ;}
Pkor_001795	123.246	108.18	26.0792	31.698	58.39	36.1972	{radical SAM protein [Pontibacter sp. BAB1700]}	{NA}	{NA}
Pkor_000840	88.8939	30.4616	7.77984	11.6642	15.3065	7.63627	{NA}	{NA}	{NA}
Pkor_003261	117.227	130.865	65.6588	61.3529	75.6944	56.3016	{ABC transporter permease [Pontibacter roseus]}	{K02067 ABC.X1.S putative ABC transport system substrate-binding protein -- Environmental Information Processing; Membrane Transport; Transporters [BR:ko02000]}	{NA}
Pkor_000522	523.428	482.862	137.375	159.365	171.456	163.019	{GTPase ObgE [Pontibacter sp. BAB1700]}	{K03979 obg GTP-binding protein -- Genetic Information Processing; Translation; Ribosome Biogenesis [BR:ko03009]}	{COG0536 Predicted GTPase R General function prediction only ;}
Pkor_004176	227.744	204.122	110.584	269.116	227.177	238.687	{hypothetical protein [Pontibacter roseus]}	{K03407 cheA two-component system, chemotaxis family, sensor kinase CheA 2.7.13.3 Metabolism; Enzyme Families; Protein kinases [BR:ko01001] Environmental Information Processing; Signal Transduction; Two-component system [PATH:ko02020] Environmental Information Processing; Signal Transduction; Two-component system [BR:ko02022] Cellular Processes; Cell Motility; Bacterial chemotaxis [PATH:ko02030] …	{COG0643 Chemotaxis protein histidine kinase and related kinases NT Cell motility ; Signal transduction mechanisms ;}
Pkor_004487	22.7505	11.6623	14.3778	22.796	56.9799	37.4434	{hypothetical protein [Pontibacter sp.]}	{NA}	{NA}
Pkor_001251	12.245	16.792	22.103	48.6033	62.8141	62.1269	{hypothetical protein [Fulvivirga imtechensis]}	{NA}	{NA}
Pkor_001720	82.6896	42.1186	53.7102	35.6629	50.8646	35.8076	{hypothetical protein [Pontibacter sp. BAB1700, O71_07771]}	{K06881 K06881 -- -- Unclassified; Poorly Characterized; General function prediction only}	{NA}
Pkor_000753	51.3609	42.2927	51.216	60.2793	77.7104	76.0347	{tyrosine recombinase [Cytophagales str. B6]}	{NA}	{NA}
Pkor_003742	98.0361	126.599	80.6576	149.909	180.909	176.924	{putative 45, 4 kDa protein in snaA-snaB intergenic region ORF401 [Fibrella aestuarina]}	{K07496 K07496 putative transposase -- Unclassified; Genetic Information Processing; Replication, recombination and repair proteins}	{COG0675 Transposase and inactivated derivatives L Replication, recombination and repair ;}
Pkor_001148	108.339	113.222	54.8788	84.3465	104.329	86.5524	{hypothetical protein [Pontibacter sp.]}	{NA}	{NA}
Pkor_004707	47.8906	20.447	21.4949	24.5893	59.7551	39.4403	{hypothetical protein [Pontibacter roseus]}	{K09810 ABC.LPT.A, lolD lipoprotein-releasing system ATP-binding protein 3.6.3.- Environmental Information Processing; Membrane Transport; Transporters [BR:ko02000] Environmental Information Processing; Membrane Transport; ABC transporters [PATH:ko02010]}	{COG1136 ABC-type antimicrobial peptide transport system, ATPase component V Defense mechanisms ;}
Pkor_001739	-	-	-	2.33283	2.55108	-	{NA}	{NA}	{NA}
Pkor_004615	138.675	120.367	31.5465	33.1534	41.2136	33.4246	{hypothetical protein [Sphingobacterium sp.]}	{NA}	{NA}
Pkor_001735	59.4973	33.8828	13.9281	57.3508	65.3431	46.294	{hypothetical protein [Cecembia lonarensis]}	{NA}	{NA}
Pkor_001312	636.956	669.465	926.096	1497.72	1185.55	1080.81	{hypothetical protein [Pontibacter roseus]}	{NA}	{NA}
Pkor_002194	251.059	255.887	64.0136	125.967	125.952	132.532	{hypothetical protein [Pontibacter roseus]}	{K00837 E2.6.1.- -- -- Unclassified; Metabolism; Amino acid metabolism}	{COG0399 Predicted pyridoxal phosphate-dependent enzyme apparently involved in regulation of cell wall biogenesis M Cell wall/membrane/envelope biogenesis ;}
Pkor_000971	15.4083	27.4837	16.0901	20.2179	41.4551	31.2705	{NA}	{NA}	{NA}
Pkor_000202	413.769	366.651	141.145	152.818	183.373	197.139	{hypothetical protein [Pontibacter roseus]}	{K06885 K06885 -- -- Unclassified; Poorly Characterized; General function prediction only}	{COG1078 HD superfamily phosphohydrolases R General function prediction only ;}
Pkor_004362	-	1.18209	1.83887	4.04358	6.63282	1.98543	{NA}	{NA}	{NA}
Pkor_003798	99.546	101.965	35.9345	47.0098	65.7625	47.8789	{hypothetical protein [Pontibacter roseus]}	{K01144 E3.1.11.5 exodeoxyribonuclease V 3.1.11.5 Unclassified; Genetic Information Processing; Replication, recombination and repair proteins}	{NA}
Pkor_002209	104.596	71.961	27.9857	93.8582	100.461	74.345	{NA}	{NA}	{NA}
Pkor_004844	371.45	432.824	461.819	397.628	385.509	430.044	{polyphosphate kinase [Pontibacter sp. BAB1700]}	{K00937 ppk polyphosphate kinase 2.7.4.1 Metabolism; Energy Metabolism; Oxidative phosphorylation [PATH:ko00190] Genetic Information Processing; Folding, Sorting and Degradation; RNA degradation [PATH:ko03018]}	{COG0855 Polyphosphate kinase P Inorganic ion transport and metabolism ;}
Pkor_002700	31.2697	27.5358	21.0929	22.4775	54.6232	38.3655	{NA}	{NA}	{NA}
Pkor_004510	85.6977	71.9467	31.6121	42.7217	52.4943	38.4398	{glycogen debranching protein [Pontibacter roseus]}	{K02438 glgX glycogen operon protein GlgX 3.2.1.- Unclassified; Metabolism; Carbohydrate metabolism}	{COG1523 Type II secretory pathway, pullulanase PulA and related glycosidases G Carbohydrate transport and metabolism ;}
Pkor_003468	43.0369	22.0114	26.0613	17.3595	33.1641	17.6635	{hypothetical protein [Pontibacter roseus]}	{NA}	{NA}
Pkor_000807	396.785	369.695	69.0374	95.8889	141.283	143.226	{NADH dehydrogenase subunit J [Pontibacter roseus]}	{K00339 nuoJ NADH dehydrogenase I subunit J 1.6.5.3 Metabolism; Energy Metabolism; Oxidative phosphorylation [PATH:ko00190]}	{COG0839 NADH:ubiquinone oxidoreductase subunit 6 (chain J) C Energy production and conversion ;}
Pkor_001898	98.18	104.689	113.068	119.252	132.108	119.569	{hypothetical protein [Pontibacter roseus]}	{NA}	{NA}
Pkor_000984	299.053	371.851	515.378	566.753	440.048	436.688	{hypothetical protein [Pontibacter roseus]}	{K03832 tonB periplasmic protein TonB -- Unclassified; Cellular Processes and Signaling; Membrane and intracellular structural molecules}	{NA}
Pkor_003043	57.0065	51.8156	37.936	88.7853	113.629	103.237	{hypothetical protein [Pedobacter sp.]}	{NA}	{NA}
Pkor_004213	31.0929	39.0409	20.9038	18.2233	45.0615	33.3873	{NA}	{NA}	{NA}
Pkor_004676	385.444	360.739	63.0592	68.0254	88.2675	82.9299	{tryptophanyl-tRNA synthetase [Pontibacter sp. BAB1700]}	{K01867 WARS, trpS tryptophanyl-tRNA synthetase 6.1.1.2 Metabolism; Amino Acid Metabolism; Tryptophan metabolism [PATH:ko00380] Metabolism; Amino Acid Metabolism; Amino acid related enzymes [BR:ko01007] Genetic Information Processing; Translation; Aminoacyl-tRNA biosynthesis [PATH:ko00970]}	{COG0180 Tryptophanyl-tRNA synthetase J Translation, ribosomal structure and biogenesis ;}
Pkor_002154	45.0974	20.7587	8.97011	21.9438	35.8604	33.6555	{hypothetical protein [Pontibacter sp.]}	{NA}	{NA}
Pkor_000414	4.91754	18.4859	2.93437	9.67878	14.1124	11.4057	{NA}	{NA}	{NA}
Pkor_001626	30.2288	23.046	7.06487	18.6754	37.3209	19.3945	{12-oxophytodienoate reductase [Pontibacter roseus]}	{K10680 nemA N-ethylmaleimide reductase 1.-.-.- Metabolism; Xenobiotics Biodegradation and Metabolism; Nitrotoluene degradation [PATH:ko00633]}	{COG1902 NADH:flavin oxidoreductases, Old Yellow Enzyme family C Energy production and conversion ;}
Pkor_002408	192.551	177.411	44.1857	51.0702	70.3206	46.6889	{MFS transporter [Pontibacter roseus]}	{K00951 relA GTP pyrophosphokinase 2.7.6.5 Metabolism; Nucleotide Metabolism; Purine metabolism [PATH:ko00230]}	{NA}
Pkor_001418	486.261	521.925	805.82	1519.1	901.029	1099.01	{hypothetical protein [Pontibacter roseus]}	{NA}	{NA}
Pkor_004533	101.873	89.4874	53.4944	144.533	123.703	121.997	{hypothetical protein [Pontibacter roseus]}	{NA}	{NA}
Pkor_003299	188.969	198.28	60.0235	144.958	129.319	140.666	{molybdenum cofactor biosynthesis protein MoaC [Pontibacter sp. BAB1700]}	{K03637 moaC molybdenum cofactor biosynthesis protein C -- Metabolism; Metabolism of Cofactors and Vitamins; Folate biosynthesis [PATH:ko00790] Genetic Information Processing; Folding, Sorting and Degradation; Sulfur relay system [PATH:ko04122]}	{COG0315 Molybdenum cofactor biosynthesis enzyme H Coenzyme transport and metabolism ;}
Pkor_003351	27.5969	31.7577	30.4649	98.2227	138.596	108.902	{NA}	{NA}	{NA}
Pkor_000587	68.6753	82.9652	39.4655	87.9768	99.7297	77.1546	{hypothetical protein [Flexithrix dorotheae]}	{NA}	{NA}
Pkor_002346	282.868	318.239	263.068	463.842	377.303	368.268	{hypothetical protein [Pontibacter sp.]}	{NA}	{COG1432 Uncharacterized conserved protein S Function unknown ;}
Pkor_001891	550.665	687.122	312.855	744.33	470.529	566.248	{heat shock protein hsp20 [Pontibacter sp. BAB1700]}	{K13993 HSP20 HSP20 family protein -- Genetic Information Processing; Folding, Sorting and Degradation; Chaperones and folding catalysts [BR:ko03110] Genetic Information Processing; Folding, Sorting and Degradation; Protein processing in endoplasmic reticulum [PATH:ko04141]}	{COG0071 Molecular chaperone (small heat shock protein) O Posttranslational modification, protein turnover, chaperones ;}
Pkor_000290	18.9248	6.74967	5.02166	9.80075	28.8597	12.997	{TonB-dependent receptor plug [Galbibacter sp. ck-I2-15]}	{NA}	{NA}
Pkor_001104	47.1312	41.5819	52.8946	31.754	46.5598	36.5553	{NA}	{NA}	{NA}
Pkor_002288	39.9688	18.5313	8.08827	5.24449	32.6654	12.0917	{glyoxalase [Pontibacter roseus]}	{NA}	{COG0346 Lactoylglutathione lyase and related lyases E Amino acid transport and metabolism ;}
Pkor_003745	259.31	291.487	156.08	122.417	154.092	156.171	{hypothetical protein [Pontibacter roseus]}	{NA}	{NA}
Pkor_001295	299.404	294.805	94.107	166.857	180.733	177.015	{ribonucleoside diphosphate reductase subunit alpha [Pontibacter sp. BAB1700]}	{K00525 E1.17.4.1A, nrdA, nrdE ribonucleoside-diphosphate reductase alpha chain 1.17.4.1 Metabolism; Nucleotide Metabolism; Purine metabolism [PATH:ko00230] Metabolism; Nucleotide Metabolism; Pyrimidine metabolism [PATH:ko00240] Genetic Information Processing; Replication and Repair; DNA repair and recombination proteins [BR:ko03400]}	{COG0209 Ribonucleotide reductase, alpha subunit F Nucleotide transport and metabolism ;}
Pkor_002816	43.7262	40.0155	27.9558	67.6206	93.218	76.4659	{hypothetical protein [Corallococcus coralloides]}	{NA}	{NA}
Pkor_002307	101.634	78.1453	61.4555	145.806	119.369	132.998	{hypothetical protein [Nafulsella turpanensis]}	{NA}	{NA}
Pkor_002042	32.2499	31.7516	21.1684	43.0218	40.1054	30.4741	{NA}	{NA}	{NA}
Pkor_005029	22.5911	11.8654	3.52566	4.56043	37.1538	10.9721	{hypothetical protein [Spirosoma linguale]}	{NA}	{NA}
Pkor_003816	30.9978	36.2972	19.73	14.771	30.3549	18.9901	{hypothetical protein [Pontibacter roseus]}	{NA}	{COG1262 Uncharacterized conserved protein S Function unknown ;}
Pkor_001381	598.759	662.914	2095.79	898.085	838.549	980.089	{hypothetical protein [Pontibacter roseus]}	{NA}	{NA}
Pkor_000823	4524.57	4417.57	1243.68	866.481	784.666	926.893	{superoxide dismutase [Pontibacter roseus]}	{K04564 E1.15.1.1A, sodA, sodB, SOD2 superoxide dismutase, Fe-Mn family 1.15.1.1 Cellular Processes; Transport and Catabolism; Peroxisome [PATH:ko04146] Human Diseases; Neurodegenerative Diseases; Huntington's disease [PATH:ko05016]}	{COG0605 Superoxide dismutase P Inorganic ion transport and metabolism ;}
Pkor_004105	418.605	273.045	48.4905	43.9578	82.5574	61.3055	{tRNA-specific 2-thiouridylase MnmA [Pontibacter sp. BAB1700]}	{K00566 mnmA, trmU, TRMU tRNA-specific 2-thiouridylase 2.8.1.- Genetic Information Processing; Folding, Sorting and Degradation; Sulfur relay system [PATH:ko04122]}	{COG0482 Predicted tRNA(5-methylaminomethyl-2-thiouridylate) methyltransferase, contains the PP-loop ATPase domain J Translation, ribosomal structure and biogenesis ;}
Pkor_003549	443.486	338.402	77.0494	107.319	89.4574	88.2455	{2, 3, 4, 5-tetrahydropyridine-2, 6-carboxylate N-succinyltransferase [Pontibacter roseus]}	{K00674 dapD 2,3,4,5-tetrahydropyridine-2-carboxylate N-succinyltransferase 2.3.1.117 Metabolism; Amino Acid Metabolism; Lysine biosynthesis [PATH:ko00300]}	{COG2171 Tetrahydrodipicolinate N-succinyltransferase E Amino acid transport and metabolism ;}
Pkor_000713	13.7574	11.8209	3.2837	11.9141	25.2679	13.8271	{NA}	{NA}	{NA}
Pkor_002922	66.2286	58.1023	63.554	131.121	121.408	115.585	{Glucose/sorbosone dehydrogenase-like protein [Nostoc punctiforme]}	{NA}	{NA}
Pkor_003110	145.358	143.219	57.2266	98.3613	115.755	93.2555	{hypothetical protein [Pontibacter roseus]}	{NA}	{NA}
Pkor_001671	61.0517	34.1246	16.6539	19.455	18.1464	23.6004	{NA}	{NA}	{NA}
Pkor_000554	41.0407	27.3981	40.1286	51.0171	68.911	48.9863	{hypothetical protein [Pontibacter sp.]}	{K09164 K09164 hypothetical protein -- Unclassified; Poorly Characterized; Function unknown}	{NA}
Pkor_002339	35.3484	31.8644	9.65408	20.3368	37.1633	30.6574	{carbohydrate kinase [Pontibacter roseus]}	{K03272 gmhC, hldE, waaE, rfaE D-beta-D-heptose 7-phosphate kinase / D-beta-D-heptose 1-phosphate adenosyltransferase 2.7.1.- 2.7.7.- Metabolism; Glycan Biosynthesis and Metabolism; Lipopolysaccharide biosynthesis [PATH:ko00540] Metabolism; Glycan Biosynthesis and Metabolism; Lipopolysaccharide biosynthesis proteins [BR:ko01005]}	{NA}
Pkor_000124	73.763	42.2536	49.8843	100.014	33.1641	27.2469	{NA}	{NA}	{NA}
Pkor_002230	206.063	271.597	59.1541	59.5575	108.016	80.4937	{short-chain dehydrogenase [Pontibacter roseus]}	{K00100 E1.1.1.- -- -- Metabolism; Carbohydrate Metabolism; Fructose and mannose metabolism [PATH:ko00051] Metabolism; Carbohydrate Metabolism; Butanoate metabolism [PATH:ko00650] Metabolism; Lipid Metabolism; Linoleic acid metabolism [PATH:ko00591] Metabolism; Xenobiotics Biodegradation and Metabolism; Chloroalkane and chloroalkene degradation [PATH:ko00625] Metabolism; Xenobiotics Biodegradatio…	{COG4221 Short-chain alcohol dehydrogenase of unknown specificity R General function prediction only ;}
Pkor_000517	144.649	135.277	88.5661	163.703	148.562	129.256	{hypothetical protein [Pontibacter roseus]}	{NA}	{NA}
Pkor_003805	62.6411	58.4418	13.6626	37.3181	51.2442	37.0181	{hypothetical protein [Pontibacter roseus]}	{K07114 K07114 uncharacterized protein -- Unclassified; Poorly Characterized; General function prediction only}	{NA}
Pkor_001502	1432.55	1689.49	1093.05	1004.25	1019.32	987.797	{isocitrate dehydrogenase (NAD(+)) [Pontibacter sp. BAB1700]}	{K00030 IDH3 isocitrate dehydrogenase (NAD+) 1.1.1.41 Metabolism; Carbohydrate Metabolism; Citrate cycle (TCA cycle) [PATH:ko00020]}	{COG0473 Isocitrate/isopropylmalate dehydrogenase CE Energy production and conversion ; Amino acid transport and metabolism ;}
Pkor_002097	100.968	121.652	29.5381	54.0881	75.2603	57.5673	{glycosyl transferase [Pontibacter roseus]}	{K05366 mrcA penicillin-binding protein 1A 2.4.1.- 3.4.-.- Metabolism; Glycan Biosynthesis and Metabolism; Glycosyltransferases [BR:ko01003] Metabolism; Glycan Biosynthesis and Metabolism; Peptidoglycan biosynthesis [PATH:ko00550]}	{NA}
Pkor_000113	73.4244	71.2031	33.4537	61.5554	84.597	70.3756	{DNA primase [Pontibacter sp. BAB1700]}	{K02316 dnaG DNA primase 2.7.7.- Genetic Information Processing; Replication and Repair; DNA replication [PATH:ko03030] Genetic Information Processing; Replication and Repair; DNA replication proteins [BR:ko03032]}	{COG0358 DNA primase (bacterial type) L Replication, recombination and repair ;}
Pkor_002602	46.9898	53.5715	41.2116	73.487	111.409	101.454	{comec/rec2-related protein [Pontibacter sp. BAB1700]}	{K02238 comEC competence protein ComEC -- Environmental Information Processing; Membrane Transport; Secretion system [BR:ko02044]}	{NA}
Pkor_004783	5396.48	6041.67	3011.05	8108.02	6752.36	7261.14	{ECF subfamily RNA polymerase sigma-24 subunit [Pontibacter sp. BAB1700]}	{K03088 SIG3.2, rpoE RNA polymerase sigma-70 factor, ECF subfamily -- Genetic Information Processing; Transcription; Transcription machinery [BR:ko03021]}	{NA}
Pkor_002300	80.8935	55.4402	22.7101	40.7391	51.2938	41.297	{hypothetical protein [Pontibacter roseus]}	{K04763 xerD integrase/recombinase XerD -- Genetic Information Processing; Replication and Repair; Chromosome [BR:ko03036]}	{COG4974 Site-specific recombinase XerD L Replication, recombination and repair ;}
Pkor_003594	11.9923	15.8077	14.5722	31.9004	50.9976	24.4433	{peptidase [Pontibacter roseus]}	{K07157 K07157 -- -- Unclassified; Poorly Characterized; General function prediction only}	{NA}
Pkor_003488	177.161	270.111	127.465	107.68	110.742	102.858	{hypothetical protein [Segetibacter koreensis]}	{NA}	{NA}
Pkor_004245	159.354	172.788	119.769	131.124	166.257	136.289	{hypothetical protein [Pontibacter roseus]}	{NA}	{NA}
Pkor_000703	33.8231	17.9044	10.8987	40.9782	63.4162	44.7448	{hypothetical protein [Pedobacter arcticus]}	{K07497 K07497 putative transposase -- Unclassified; Genetic Information Processing; Replication, recombination and repair proteins}	{COG2801 Transposase and inactivated derivatives L Replication, recombination and repair ;}
Pkor_003194	134.272	136.954	70.7966	157.555	140.079	137.137	{polysaccharide deacetylase [Pontibacter sp. BAB1700]}	{K01463 E3.5.1.- -- -- Unclassified; Metabolism; Metabolism of cofactors and vitamins}	{NA}
Pkor_003131	144.958	160.96	49.4889	77.3187	93.761	84.9495	{dehydrogenase [Hymenobacter norwichensis]}	{NA}	{NA}
Pkor_000813	11.5562	1.32986	-	-	2.48731	1.48907	{NA}	{NA}	{NA}
Pkor_002040	211.454	154.678	96.443	201.964	209.569	213.117	{NA}	{NA}	{NA}
Pkor_001718	341.248	328.344	726.571	443.307	409.869	402.751	{FKBP-type peptidyl-prolyl cis-trans isomerase [Pontibacter sp. BAB1700]}	{K01802 E5.2.1.8 peptidylprolyl isomerase 5.2.1.8 Unclassified; Genetic Information Processing; Protein folding and associated processing}	{COG0545 FKBP-type peptidyl-prolyl cis-trans isomerases 1 O Posttranslational modification, protein turnover, chaperones ;}
Pkor_001708	24.1665	12.6033	11.2296	13.8309	44.2311	20.4396	{collagen-binding protein [Bacteroides sp. D2]}	{NA}	{NA}
Pkor_003428	15.322	23.6419	29.3086	74.5004	62.5813	57.1715	{tonb-dependent receptor [Leadbetterella byssophila]}	{NA}	{NA}
Pkor_001213	17.4135	21.5874	8.73779	25.757	31.0629	31.9233	{hypothetical protein [Cecembia lonarensis LW9, B879_04149]}	{K07487 K07487 transposase -- Unclassified; Genetic Information Processing; Replication, recombination and repair proteins}	{COG3666 Transposase and inactivated derivatives L Replication, recombination and repair ;}
Pkor_004230	74.7466	63.9085	45.8935	61.8151	73.5255	51.1988	{hypothetical protein [Pontibacter roseus]}	{K07124 K07124 -- -- Unclassified; Poorly Characterized; General function prediction only}	{NA}
Pkor_000981	2246.28	2860.51	1526.61	2825.81	2719.99	2858.54	{biopolymer transporter [Pontibacter roseus]}	{NA}	{NA}
Pkor_002605	-	-	1.45174	-	0.872739	3.91861	{NA}	{NA}	{NA}
Pkor_004238	197.809	166.132	81.5067	140.706	166.717	171.176	{hypothetical protein [Pontibacter roseus]}	{NA}	{NA}
Pkor_001080	26.8749	3.71122	7.05614	4.23165	47.818	7.61851	{NA}	{NA}	{NA}
Pkor_003947	76.5688	63.2565	36.2134	22.5126	54.5275	24.2089	{coproporphyrinogen III oxidase [Pontibacter sp. BAB1700]}	{K00228 hemF, CPOX coproporphyrinogen III oxidase 1.3.3.3 Metabolism; Metabolism of Cofactors and Vitamins; Porphyrin and chlorophyll metabolism [PATH:ko00860]}	{COG0408 Coproporphyrinogen III oxidase H Coenzyme transport and metabolism ;}
Pkor_003662	30.2663	17.7314	11.9855	27.9801	56.6553	45.3813	{HNH endonuclease [Pontibacter roseus]}	{K01157 E3.1.21.- -- -- Unclassified; Genetic Information Processing; Replication, recombination and repair proteins}	{COG1403 Restriction endonuclease V Defense mechanisms ;}
Pkor_002179	101.378	97.5406	18.7032	17.6957	42.5728	23.19	{hypothetical protein [Pontibacter roseus]}	{K00936 E2.7.3.- -- -- Unclassified; Metabolism; Others}	{COG0642 Signal transduction histidine kinase T Signal transduction mechanisms ;}
Pkor_002335	291.467	208.672	107.343	144.762	209.277	175.315	{recombinase RecR [Pontibacter roseus]}	{K06187 recR recombination protein RecR -- Genetic Information Processing; Replication and Repair; Homologous recombination [PATH:ko03440] Genetic Information Processing; Replication and Repair; DNA repair and recombination proteins [BR:ko03400]}	{COG0353 Recombinational DNA repair protein (RecF pathway) L Replication, recombination and repair ;}
Pkor_002958	11.2634	10.3347	18.2274	26.1887	41.3743	31.2909	{NADH dehydrogenase subunit M, partial [Pontibacter sp. BAB1700]}	{K00342 nuoM NADH dehydrogenase I subunit M 1.6.5.3 Metabolism; Energy Metabolism; Oxidative phosphorylation [PATH:ko00190]}	{COG1008 NADH:ubiquinone oxidoreductase subunit 4 (chain M) C Energy production and conversion ;}
Pkor_002844	485.953	411.187	973.895	567.812	601.546	606.778	{hypothetical protein [Pontibacter sp.]}	{NA}	{NA}
Pkor_003949	280.442	298.971	83.4458	120.427	140.947	133.753	{TonB-dependent receptor plug [Pontibacter sp. BAB1700]}	{NA}	{NA}
Pkor_002936	1799.1	2331.94	2543.57	842.518	1048.36	989.132	{acriflavin resistance protein [Pontibacter roseus]}	{K03296 TC.HAE1 hydrophobic/amphiphilic exporter-1 (mainly G- bacteria), HAE1 family -- Unclassified; Cellular Processes and Signaling; Other ion-coupled transporters}	{NA}
Pkor_002747	1165.15	864.086	265.594	1068	600.373	723.352	{hypothetical protein [Pontibacter roseus]}	{NA}	{COG1403 Restriction endonuclease V Defense mechanisms ;}
Pkor_002533	8.25444	21.6893	10.3437	81.2326	95.3468	89.8762	{NA}	{NA}	{NA}
Pkor_003224	19.6701	10.6891	6.25999	23.2291	22.5798	19.2207	{tRNA (5-methylaminomethyl-2-thiouridylate)-methyltransferase [Pontibacter sp. BAB1700]}	{NA}	{NA}
Pkor_002398	123.04	71.7079	197.706	133.081	228.637	226.514	{NA}	{NA}	{NA}
Pkor_000787	144.309	161.876	111.567	97.6947	126.139	117.866	{6-phosphogluconolactonase [Hymenobacter norwichensis]}	{K07404 pgl 6-phosphogluconolactonase 3.1.1.31 Metabolism; Carbohydrate Metabolism; Pentose phosphate pathway [PATH:ko00030]}	{NA}
Pkor_004542	21.7131	20.4707	13.8779	39.2539	78.0291	64.0395	{hypothetical protein [Mariniradius saccharolyticus]}	{NA}	{NA}
Pkor_001782	68.308	71.3564	36.4052	103.995	106.206	88.5004	{hypothetical protein [Pontibacter roseus]}	{K00014 aroE shikimate dehydrogenase 1.1.1.25 Metabolism; Amino Acid Metabolism; Phenylalanine, tyrosine and tryptophan biosynthesis [PATH:ko00400]}	{NA}
Pkor_000742	116.875	58.9368	28.9936	31.0161	55.9644	54.9942	{DNA damage-inducible protein DinB [Emticicia oligotrophica]}	{NA}	{NA}
Pkor_000514	247.724	188.482	85.3399	146.608	124.045	128.669	{hypothetical protein [Pontibacter roseus]}	{NA}	{NA}
Pkor_004614	254.987	217.118	174.774	141.615	121.113	145.745	{hypothetical protein [Sphingobacterium sp.]}	{NA}	{NA}
Pkor_004429	29.0249	27.2156	12.3162	11.8486	20.5155	18.1459	{TrpR binding protein WrbA [Bacillus sp. L1(2012)]}	{K03809 wrbA Trp repressor binding protein -- Unclassified; Poorly Characterized; General function prediction only}	{COG0655 Multimeric flavodoxin WrbA R General function prediction only ;}
Pkor_000406	14.1845	18.4355	17.8244	14.0138	28.375	19.2451	{NA}	{NA}	{NA}
Pkor_001717	93.2266	68.1691	39.0567	49.5678	57.6888	48.0508	{hypothetical protein [Pontibacter roseus]}	{K03584 recO DNA repair protein RecO (recombination protein O) -- Genetic Information Processing; Replication and Repair; Homologous recombination [PATH:ko03440] Genetic Information Processing; Replication and Repair; DNA repair and recombination proteins [BR:ko03400]}	{NA}
Pkor_000035	372.593	433.191	142.362	223.212	223.544	244.928	{hypothetical protein [Pontibacter roseus]}	{K00818 E2.6.1.11, argD acetylornithine aminotransferase 2.6.1.11 Metabolism; Amino Acid Metabolism; Arginine and proline metabolism [PATH:ko00330] Metabolism; Amino Acid Metabolism; Amino acid related enzymes [BR:ko01007]}	{COG4992 Ornithine/acetylornithine aminotransferase E Amino acid transport and metabolism ;}
Pkor_004252	245.766	285.468	191.709	275.549	229.147	248.763	{hypothetical protein [Pontibacter roseus]}	{NA}	{COG1961 Site-specific recombinases, DNA invertase Pin homologs L Replication, recombination and repair ;}
Pkor_004152	372.149	395.801	228.379	340.277	153.454	236.99	{NA}	{NA}	{NA}
Pkor_002422	29.3396	29.8586	8.78943	26.3199	46.1376	26.6953	{hypothetical protein [Pontibacter sp.]}	{NA}	{NA}
Pkor_001697	232.165	196.962	63.615	47.2662	80.2212	58.8922	{cytochrome c assembly protein [Pontibacter sp. BAB1700]}	{K02195 ccmC heme exporter protein C -- Environmental Information Processing; Membrane Transport; Transporters [BR:ko02000] Environmental Information Processing; Membrane Transport; ABC transporters [PATH:ko02010]}	{COG0755 ABC-type transport system involved in cytochrome c biogenesis, permease component O Posttranslational modification, protein turnover, chaperones ;}
Pkor_000458	3619.76	2175.78	2157.42	2218.06	2933.24	3297.04	{NA}	{NA}	{NA}
Pkor_004400	19.6701	12.827	8.21624	21.9386	33.8697	26.6132	{NA}	{NA}	{NA}
Pkor_001826	811.011	882.217	204.643	433.292	357.457	413.552	{biotin/lipoyl attachment domain-containing protein [Pontibacter sp. BAB1700]}	{K01571 E4.1.1.3A, oadA oxaloacetate decarboxylase, alpha subunit 4.1.1.3 Metabolism; Carbohydrate Metabolism; Pyruvate metabolism [PATH:ko00620] Metabolism; Amino Acid Metabolism; Arginine and proline metabolism [PATH:ko00330]}	{COG0511 Biotin carboxyl carrier protein I Lipid transport and metabolism ;}
Pkor_000170	55.8697	42.0275	12.3878	24.5393	49.9149	32.3201	{hypothetical protein [Nafulsella turpanensis]}	{NA}	{NA}
Pkor_000274	35.808	16.7325	6.2159	9.39705	24.7563	11.7448	{hypothetical protein [Pontibacter sp.]}	{NA}	{NA}
Pkor_002947	165.17	171.622	1153.77	320.763	315.446	328.512	{hypothetical protein [Pontibacter roseus]}	{NA}	{NA}
Pkor_004710	18.2904	23.2167	16.272	8.07261	38.1745	12.2125	{Organic hydroperoxide resistance protein [Pontibacter roseus]}	{K04063 osmC osmotically inducible protein OsmC -- Unclassified; Genetic Information Processing; Protein folding and associated processing}	{COG1764 Predicted redox protein, regulator of disulfide bond formation O Posttranslational modification, protein turnover, chaperones ;}
Pkor_002836	198.369	268.601	48.4439	71.9409	65.9768	64.3753	{RNA-binding protein [Pontibacter sp. BAB1700]}	{K06959 K06959 uncharacterized protein -- Unclassified; Genetic Information Processing; Others}	{COG2183 Transcriptional accessory protein K Transcription ;}
Pkor_001331	424.881	465.547	174.418	195.762	231.089	193.966	{phytoene dehydrogenase [Pontibacter sp. BAB1700]}	{K10027 crtI phytoene dehydrogenase 1.14.99.- Metabolism; Metabolism of Terpenoids and Polyketides; Carotenoid biosynthesis [PATH:ko00906]}	{NA}
Pkor_002325	-	-	-	-	1.57924	-	{NA}	{NA}	{NA}
Pkor_002060	976.183	865.472	180.046	148.947	208.78	179.568	{hypothetical protein [Pontibacter roseus]}	{K02557 motB chemotaxis protein MotB -- Cellular Processes; Cell Motility; Bacterial chemotaxis [PATH:ko02030] Cellular Processes; Cell Motility; Bacterial motility proteins [BR:ko02035] Cellular Processes; Cell Motility; Flagellar assembly [PATH:ko02040]}	{NA}
Pkor_001077	429.959	392.047	112.563	147.397	147.044	140.367	{response regulator receiver [Pontibacter sp. BAB1700]}	{NA}	{NA}
Pkor_004446	35.5128	49.6658	217.191	80.3623	95.0648	82.668	{hypothetical protein [Pontibacter roseus]}	{NA}	{NA}
Pkor_003232	14.7526	5.91047	4.10812	14.6257	32.9289	11.1945	{NA}	{NA}	{NA}
Pkor_002185	24.0754	42.1121	25.2845	35.3813	45.6006	42.1904	{NA}	{NA}	{NA}
Pkor_003085	61.0517	38.4738	29.6648	97.2748	137.975	132.893	{Integrase catalytic region, partial [Pedobacter agri]}	{NA}	{NA}
Pkor_003706	412.929	436.979	411.323	414.424	392.28	430.398	{dihydrodipicolinate reductase [Pontibacter sp. BAB1700]}	{K00215 dapB dihydrodipicolinate reductase 1.3.1.26 Metabolism; Amino Acid Metabolism; Lysine biosynthesis [PATH:ko00300]}	{NA}
Pkor_001577	129.138	125.339	21.8135	31.891	39.0557	38.9975	{S-adenosylmethionine: tRNA ribosyltransferase-isomerase [Pontibacter sp. BAB1700]}	{K07568 queA S-adenosylmethionine:tRNA ribosyltransferase-isomerase 5.-.-.- Unclassified; Genetic Information Processing; Translation proteins}	{COG0809 S-adenosylmethionine:tRNA-ribosyltransferase-isomerase (queuine synthetase) J Translation, ribosomal structure and biogenesis ;}
Pkor_000710	48.3942	40.7118	31.6658	71.821	86.921	65.2612	{3-methyl-2-oxobutanoate hydroxymethyltransferase [Chitinophaga pinensis]}	{K00606 panB 3-methyl-2-oxobutanoate hydroxymethyltransferase 2.1.2.11 Metabolism; Metabolism of Cofactors and Vitamins; Pantothenate and CoA biosynthesis [PATH:ko00770]}	{COG0413 Ketopantoate hydroxymethyltransferase H Coenzyme transport and metabolism ;}
Pkor_003496	298.847	384.858	156.726	407.657	348.724	379.116	{NA}	{NA}	{NA}
Pkor_002677	23.4379	12.6367	17.4045	17.4273	44.1876	20.889	{hypothetical protein [Algoriphagus machipongonensis|Algoriphagus machipongonensis,]}	{NA}	{NA}
Pkor_002184	28.8905	31.1091	18.3477	50.2288	75.9517	66.3435	{hypothetical protein [Pontibacter roseus]}	{NA}	{NA}
Pkor_002992	10.2842	12.167	13.3071	50.4974	139.336	126.868	{hypothetical protein [Nafulsella turpanensis]}	{K03208 wcaI colanic acid biosynthesis glycosyl transferase WcaI -- Unclassified; Cellular Processes and Signaling; Membrane and intracellular structural molecules}	{NA}
Pkor_002976	23.319	10.2584	6.90458	15.0666	48.4967	27.7276	{hypothetical protein [Pontibacter roseus]}	{NA}	{NA}
Pkor_000238	108.04	103.136	81.2803	205.289	142.468	163.886	{phosphoglycerate mutase family protein [Pontibacter sp. BAB1700]}	{NA}	{NA}
Pkor_002251	12.4932	8.62609	4.10019	4.50804	16.582	15.2932	{NA}	{NA}	{NA}
Pkor_001059	86.3235	82.7822	31.2387	11.5096	37.9589	25.6551	{hypothetical protein [Pontibacter roseus]}	{K09767 K09767 hypothetical protein -- Unclassified; Poorly Characterized; Function unknown}	{COG1666 Uncharacterized protein conserved in bacteria S Function unknown ;}
Pkor_002655	11.0059	21.6717	26.7074	88.0922	72.6451	94.0716	{NA}	{NA}	{NA}
Pkor_001289	31.8792	41.0213	17.3799	32.0381	39.2979	35.4764	{5, 10-methylenetetrahydrofolate reductase [Pontibacter roseus]}	{K00297 E1.5.1.20, metF methylenetetrahydrofolate reductase (NADPH) 1.5.1.20 Metabolism; Energy Metabolism; Carbon fixation pathways in prokaryotes [PATH:ko00720] Metabolism; Energy Metabolism; Methane metabolism [PATH:ko00680] Metabolism; Metabolism of Cofactors and Vitamins; One carbon pool by folate [PATH:ko00670]}	{NA}
Pkor_003474	16.3421	14.3284	10.8661	29.7142	26.1293	33.3913	{Mobile element protein [Arcticibacter svalbardensis]}	{NA}	{NA}
Pkor_004073	48.7012	48.3497	42.2612	85.8899	112.284	83.4413	{NA}	{NA}	{NA}
Pkor_001222	122.187	95.2075	44.0978	42.6894	53.0203	35.0928	{GNAT family acetyltransferase [Pontibacter roseus]}	{K00657 E2.3.1.57, speG diamine N-acetyltransferase 2.3.1.57 Metabolism; Amino Acid Metabolism; Arginine and proline metabolism [PATH:ko00330]}	{COG0454 Histone acetyltransferase HPA2 and related acetyltransferases KR Transcription ; General function prediction only ;}
Pkor_004779	462.248	404.322	220.665	278.278	282.251	354.693	{hypothetical protein [Pontibacter roseus]}	{NA}	{NA}
Pkor_001302	679.039	943.063	515.953	733.486	724.982	717.526	{hypothetical protein [Pontibacter roseus]}	{NA}	{NA}
Pkor_000861	185.574	234.909	72.8166	203.212	223.999	230.498	{peptidase m23 [Pontibacter sp. BAB1700]}	{NA}	{NA}
Pkor_003009	247.096	359.025	191.96	196.138	165.551	171.788	{hypothetical protein [Pontibacter roseus]}	{NA}	{NA}
Pkor_002861	19.5622	22.4561	62.6888	89.4594	104.482	86.3569	{fatty acid hydroxylase [Pontibacter sp. BAB1700]}	{K00258 E1.3.-.- -- -- Metabolism; Xenobiotics Biodegradation and Metabolism; 1,1,1-Trichloro-2,2-bis(4-chlorophenyl)ethane (DDT) degradation [PATH:ko00351] Metabolism; Xenobiotics Biodegradation and Metabolism; Bisphenol degradation [PATH:ko00363]}	{NA}
Pkor_001907	205.775	183.606	327.082	385.64	351.432	311.36	{alkaline phosphatase [Pontibacter roseus]}	{K07636 phoR two-component system, OmpR family, phosphate regulon sensor histidine kinase PhoR 2.7.13.3 Metabolism; Enzyme Families; Protein kinases [BR:ko01001] Environmental Information Processing; Signal Transduction; Two-component system [PATH:ko02020] Environmental Information Processing; Signal Transduction; Two-component system [BR:ko02022]}	{COG0642 Signal transduction histidine kinase T Signal transduction mechanisms ;}
Pkor_000361	46.5351	45.459	30.545	70.0163	76.3442	65.1595	{hypothetical protein [Pontibacter roseus]}	{NA}	{NA}
Pkor_000925	23.5841	36.9103	23.9241	86.6481	63.2825	34.6437	{NA}	{NA}	{NA}
Pkor_001763	74.142	87.9579	47.1087	46.4142	63.2376	39.5485	{amidase [Pontibacter roseus]}	{NA}	{NA}
Pkor_001493	49.157	31.5593	20.6873	31.9111	38.4852	32.7818	{tRNA pseudouridine synthase A [Pontibacter sp. BAB1700]}	{K06173 truA tRNA pseudouridine synthase A 5.4.99.12 Unclassified; Genetic Information Processing; Translation proteins}	{NA}
Pkor_004883	60.5325	42.2176	76.1818	244.059	138.184	155.289	{NA}	{NA}	{NA}
Pkor_003939	30.8271	18.3985	12.0369	21.8843	40.1735	29.3741	{acriflavine resistance protein B [Pontibacter roseus]}	{K07239 TC.HME heavy-metal exporter, HME family -- Unclassified; Cellular Processes and Signaling; Other ion-coupled transporters}	{COG3696 Putative silver efflux pump P Inorganic ion transport and metabolism ;}
Pkor_002687	33.5503	29.171	26.6933	18.0983	58.5721	20.4147	{NA}	{NA}	{NA}
Pkor_002138	37.1582	34.6646	27.8492	29.2542	49.7994	30.9306	{metallophosphoesterase [Pontibacter roseus]}	{K01081 E3.1.3.5 5'-nucleotidase 3.1.3.5 Metabolism; Nucleotide Metabolism; Purine metabolism [PATH:ko00230] Metabolism; Nucleotide Metabolism; Pyrimidine metabolism [PATH:ko00240] Metabolism; Metabolism of Cofactors and Vitamins; Nicotinate and nicotinamide metabolism [PATH:ko00760] Environmental Information Processing; Signaling Molecules and Interaction; Cellular antigens [BR:ko04090]}	{NA}
Pkor_003891	152.315	100.129	698.862	242.35	321.963	250.718	{hypothetical protein [Pontibacter roseus]}	{NA}	{NA}
Pkor_002128	254.237	347.431	50.1363	25.3318	50.9166	30.307	{hypothetical protein [Pontibacter roseus]}	{NA}	{NA}
Pkor_001151	154.32	139.887	49.4798	45.5369	58.3688	53.1485	{NAD-dependent epimerase [Pontibacter roseus]}	{K00540 E1.-.-.- -- -- Unclassified; Metabolism; Others}	{COG0451 Nucleoside-diphosphate-sugar epimerases MG Cell wall/membrane/envelope biogenesis ; Carbohydrate transport and metabolism ;}
Pkor_002695	28.0151	39.9404	31.7623	42.7333	40.1989	28.5782	{hypothetical protein [Pontibacter sp.]}	{NA}	{NA}
Pkor_002792	52.0029	74.5986	9.45705	22.4202	49.7461	34.8869	{hypothetical protein [Flexithrix dorotheae]}	{K02303 cobA uroporphyrin-III C-methyltransferase 2.1.1.107 Metabolism; Metabolism of Cofactors and Vitamins; Porphyrin and chlorophyll metabolism [PATH:ko00860]}	{COG0007 Uroporphyrinogen-III methylase H Coenzyme transport and metabolism ;}
Pkor_003048	9.44282	9.79712	3.38081	12.7444	47.9395	17.3242	{protein of unknown function DUF404 [Haliscomenobacter hydrossis DSM 1100]}	{NA}	{COG2308 Uncharacterized conserved protein S Function unknown ;}
Pkor_004397	21.2257	6.33265	4.78482	11.7594	37.225	7.29342	{hypothetical protein [Pontibacter roseus]}	{NA}	{NA}
Pkor_004333	95.4643	51.2669	37.1772	127.241	623.629	616.994	{NA}	{NA}	{NA}
Pkor_001093	59.5816	51.9636	32.5058	30.9712	45.2366	33.4092	{hypothetical protein [Pontibacter roseus]}	{K00937 ppk polyphosphate kinase 2.7.4.1 Metabolism; Energy Metabolism; Oxidative phosphorylation [PATH:ko00190] Genetic Information Processing; Folding, Sorting and Degradation; RNA degradation [PATH:ko03018]}	{COG0855 Polyphosphate kinase P Inorganic ion transport and metabolism ;}
Pkor_000736	32.8047	24.8812	57.7465	66.5234	99.9202	83.0999	{alcohol dehydrogenase zinc-binding domain-containing protein [Chitinophaga pinensis DSM 2588]}	{K00540 E1.-.-.- -- -- Unclassified; Metabolism; Others}	{NA}
Pkor_004461	113.887	161.895	105.735	98.0128	102.857	85.8915	{hypothetical protein [Pontibacter sp. BAB1700, O71_02812]}	{K07112 K07112 -- -- Unclassified; Poorly Characterized; General function prediction only}	{COG2391 Predicted transporter component R General function prediction only ;}
Pkor_003898	135.329	87.3738	82.9307	98.3627	115.42	97.5735	{hypothetical protein [Pontibacter roseus]}	{NA}	{NA}
Pkor_001198	208.975	199.885	695.41	830.513	762.049	766.656	{hypothetical protein [Pontibacter roseus]}	{NA}	{NA}
Pkor_004833	25.3083	19.2733	12.881	25.6386	37.0092	23.1154	{hypothetical protein [Pontibacter roseus]}	{K01236 E3.2.1.141 maltooligosyltrehalose trehalohydrolase 3.2.1.141 Unclassified; Metabolism; Carbohydrate metabolism}	{COG0296 1,4-alpha-glucan branching enzyme G Carbohydrate transport and metabolism ;}
Pkor_001338	110.426	85.7675	27.1744	60.6537	77.7514	69.6004	{type 11 methyltransferase [Pontibacter sp. BAB1700]}	{NA}	{NA}
Pkor_000671	44.885	47.6435	41.7344	78.3224	96.8007	64.656	{neuraminidase [Hymenobacter norwichensis]}	{NA}	{NA}
Pkor_002640	50.4883	58.1005	28.3865	47.4041	57.4737	54.6475	{hypothetical protein [Pontibacter roseus]}	{NA}	{NA}
Pkor_002123	41.7013	48.5309	24.2934	62.2303	85.8007	106.922	{membrane ATPase/protein kinase [Pontibacter sp. BAB1700]}	{K07588 argK LAO/AO transport system kinase 2.7.-.- Unclassified; Metabolism; Amino acid metabolism}	{COG1703 Putative periplasmic protein kinase ArgK and related GTPases of G3E family E Amino acid transport and metabolism ;}
Pkor_001957	394.442	461.576	150.184	371.001	230.475	296.687	{porphobilinogen deaminase [Pontibacter sp. BAB1700]}	{K01749 hemC, HMBS hydroxymethylbilane synthase 2.5.1.61 Metabolism; Metabolism of Cofactors and Vitamins; Porphyrin and chlorophyll metabolism [PATH:ko00860]}	{COG0181 Porphobilinogen deaminase H Coenzyme transport and metabolism ;}
Pkor_003176	293.59	243.341	49.5336	63.2037	71.3078	66.6282	{3-oxoacyl-ACP synthase [Pontibacter roseus]}	{K00648 fabH 3-oxoacyl-[acyl-carrier-protein] synthase III 2.3.1.180 Metabolism; Lipid Metabolism; Fatty acid biosynthesis [PATH:ko00061] Metabolism; Lipid Metabolism; Lipid biosynthesis proteins [BR:ko01004]}	{COG0332 3-oxoacyl-[acyl-carrier-protein] synthase III I Lipid transport and metabolism ;}
Pkor_002241	295.793	272.694	34.6615	47.4484	63.3083	55.3718	{GTP-binding protein TypA [Pontibacter sp. BAB1700]}	{K06207 typA, bipA GTP-binding protein -- Unclassified; Cellular Processes and Signaling; Signal transduction mechanisms}	{COG1217 Predicted membrane GTPase involved in stress response T Signal transduction mechanisms ;}
Pkor_004551	12.7391	11.4486	5.10395	13.4919	23.7632	17.9392	{LamB/YcsF family protein [Alicyclobacillus pohliae]}	{K07160 K07160 UPF0271 protein -- Unclassified; Poorly Characterized; General function prediction only}	{COG1540 Uncharacterized proteins, homologs of lactam utilization protein B R General function prediction only ;}
Pkor_003521	36.2857	28.2008	10.8261	14.9047	57.8391	19.4139	{putative restriction endonuclease [gamma proteobacterium HIMB55]}	{K07454 K07454 putative restriction endonuclease -- Unclassified; Genetic Information Processing; Replication, recombination and repair proteins}	{COG3440 Predicted restriction endonuclease V Defense mechanisms ;}
Pkor_003498	128.961	272.909	417.144	831.131	560.665	595.629	{hypothetical protein [Pontibacter roseus]}	{NA}	{NA}
Pkor_004901	41.055	24.3807	31.7568	93.5743	111.056	84.838	{phospholipid-binding protein, PBP family [Methanolobus tindarius]}	{K06910 K06910 -- -- Unclassified; Poorly Characterized; General function prediction only}	{COG1881 Phospholipid-binding protein R General function prediction only ;}
Pkor_001587	6.49225	3.98459	4.64883	11.7559	28.3199	11.8791	{hypothetical protein [Pontibacter roseus]}	{NA}	{NA}
Pkor_004112	288.297	272.41	255.652	468.39	575.397	594.297	{hypothetical protein [Pontibacter roseus]}	{NA}	{NA}
Pkor_003159	25.969	19.4581	16.3226	23.2847	36.5178	28.8891	{hypothetical protein [Nocardia sp. 348MFTsu5.1]}	{K06988 K06988 -- -- Unclassified; Poorly Characterized; General function prediction only}	{COG2085 Predicted dinucleotide-binding enzymes R General function prediction only ;}
Pkor_001641	15.0733	0.385465	1.19926	2.63712	5.76767	7.76908	{NA}	{NA}	{NA}
Pkor_004204	85.9799	74.9421	22.7573	33.3428	51.7922	36.1436	{long-chain-fatty-acid--CoA ligase [Odoribacter splanchnicus CAG:14]}	{K00666 K00666 fatty-acyl-CoA synthase 6.2.1.- Metabolism; Lipid Metabolism; Lipid biosynthesis proteins [BR:ko01004]}	{COG0318 Acyl-CoA synthetases (AMP-forming)/AMP-acid ligases II IQ Lipid transport and metabolism ; Secondary metabolites biosynthesis, transport and catabolism ;}
Pkor_004014	41.0059	25.2625	12.6052	51.0339	59.9093	46.9138	{hypothetical protein [Pontibacter sp.]}	{NA}	{COG4420 Predicted membrane protein S Function unknown ;}
Pkor_000940	876.171	825.558	335.636	343.107	349.58	336.26	{hypothetical protein [Pontibacter roseus]}	{NA}	{NA}
Pkor_002868	863.675	710.889	4288.81	2184.73	2388.69	2330.01	{hypothetical protein [Pontibacter roseus]}	{NA}	{NA}
Pkor_004694	166.655	179.568	86.0466	69.9186	84.2003	69.6785	{hypothetical protein [Pontibacter roseus]}	{NA}	{NA}
Pkor_002624	11.768	13.9215	13.6511	22.4826	33.1641	22.048	{hypothetical protein [Pontibacter roseus]}	{NA}	{NA}
Pkor_003713	701.503	865.364	678.488	1290.95	939.427	942.83	{hypothetical protein [Pontibacter roseus]}	{NA}	{NA}
Pkor_002628	-	7.53585	6.89577	10.6144	17.4111	6.70083	{NA}	{NA}	{NA}
Pkor_005022	174.007	138.285	139.342	433.813	408.261	390.925	{hypothetical protein [Leeuwenhoekiella blandensis]}	{K07497 K07497 putative transposase -- Unclassified; Genetic Information Processing; Replication, recombination and repair proteins}	{COG2801 Transposase and inactivated derivatives L Replication, recombination and repair ;}
Pkor_001309	82.2645	51.6916	24.0768	42.6632	70.5439	58.8058	{hypothetical protein [Flavobacterium enshiense]}	{NA}	{NA}
Pkor_001398	139.88	115.568	64.155	84.8813	85.9672	87.9025	{hypothetical protein [Pontibacter roseus]}	{NA}	{NA}
Pkor_001200	257.016	231.239	429.832	429.222	512.541	461.098	{hypothetical protein [Pontibacter roseus]}	{K03703 uvrC excinuclease ABC subunit C -- Genetic Information Processing; Replication and Repair; Nucleotide excision repair [PATH:ko03420] Genetic Information Processing; Replication and Repair; DNA repair and recombination proteins [BR:ko03400]}	{NA}
Pkor_000583	26.797	42.1442	28.3826	96.2547	106.702	103.588	{NA}	{NA}	{NA}
Pkor_004460	155.731	144.127	88.6494	69.249	93.6398	70.074	{hypothetical protein [Pontibacter sp.]}	{K07112 K07112 -- -- Unclassified; Poorly Characterized; General function prediction only}	{COG2391 Predicted transporter component R General function prediction only ;}
Pkor_003670	143.333	139.927	96.6477	119.192	121.602	114.509	{CO2+/MG2+ efflux protein ApaG [Pontibacter sp. BAB1700]}	{K06195 apaG ApaG protein -- Unclassified; Cellular Processes and Signaling; Inorganic ion transport and metabolism}	{COG2967 Uncharacterized protein affecting Mg2+/Co2+ transport P Inorganic ion transport and metabolism ;}
Pkor_001663	273.451	361.635	936.229	650.748	627.72	619.167	{ABC transporter permease [Pontibacter roseus]}	{K02004 ABC.CD.P -- -- Environmental Information Processing; Membrane Transport; Transporters [BR:ko02000]}	{NA}
Pkor_001998	141.471	135.163	56.1478	42.954	73.5275	48.9645	{hypothetical protein [Pontibacter roseus]}	{K03218 yjfH RNA methyltransferase, TrmH family 2.1.1.- Genetic Information Processing; Translation; Ribosome Biogenesis [BR:ko03009]}	{NA}
Pkor_002856	390.596	406.85	161.353	235.506	211.366	220.265	{peptidase S41 [Emticicia oligotrophica]}	{NA}	{NA}
Pkor_004134	638.084	823.502	462.638	486.062	465.858	523.336	{hypothetical protein [Pontibacter roseus]}	{NA}	{NA}
Pkor_004125	230.059	197.047	53.323	68.7595	93.3791	82.7568	{hypothetical protein [Pontibacter roseus]}	{K01866 YARS, tyrS tyrosyl-tRNA synthetase 6.1.1.1 Metabolism; Amino Acid Metabolism; Amino acid related enzymes [BR:ko01007] Genetic Information Processing; Translation; Aminoacyl-tRNA biosynthesis [PATH:ko00970]}	{COG0162 Tyrosyl-tRNA synthetase J Translation, ribosomal structure and biogenesis ;}
Pkor_001067	210.41	209.431	81.1879	136.185	120.611	114.631	{hypothetical protein [Solitalea canadensis]}	{NA}	{NA}
Pkor_002347	163.106	174.758	33.6298	19.3982	38.7412	25.3098	{hypothetical protein [Pontibacter sp.]}	{NA}	{COG3342 Uncharacterized conserved protein S Function unknown ;}
Pkor_005009	137.038	111.724	508.863	469.127	448.645	476.503	{transcriptional regulator, GntR family [Dyadobacter fermentans DSM 18053]}	{NA}	{NA}
Pkor_004967	49.7433	36.9521	20.9226	56.1962	66.8504	49.9484	{glucose/galactose transporter [Pedobacter heparinus DSM 2366]}	{K02429 fucP MFS transporter, FHS family, L-fucose permease -- Environmental Information Processing; Membrane Transport; Transporters [BR:ko02000]}	{COG0738 Fucose permease G Carbohydrate transport and metabolism ;}
Pkor_001364	17.1203	3.61195	2.55399	4.49286	13.5113	9.92716	{NA}	{NA}	{NA}
Pkor_004686	34.19	13.4297	5.22283	17.2271	31.5942	19.0319	{hypothetical protein [Nafulsella turpanensis]}	{NA}	{NA}
Pkor_004715	3.85207	0.295523	-	-	1.10547	-	{NA}	{NA}	{NA}
Pkor_003930	-	-	-	-	1.74548	2.35117	{NA}	{NA}	{NA}
Pkor_000901	216.349	151.324	34.3844	31.2962	46.3389	36.7169	{uracil phosphoribosyltransferase [Pontibacter sp. BAB1700]}	{K00761 upp, UPRT uracil phosphoribosyltransferase 2.4.2.9 Metabolism; Nucleotide Metabolism; Pyrimidine metabolism [PATH:ko00240]}	{NA}
Pkor_004919	39.5567	43.6999	179.931	373.413	443.864	446.139	{FAD-linked oxidoreductase [Desulfovibrio africanus]}	{NA}	{COG0277 FAD/FMN-containing dehydrogenases C Energy production and conversion ;}
Pkor_001654	315.036	370.553	120.347	292.258	292.562	299.143	{DNA mismatch endonuclease Vsr [Pontibacter sp. BAB1700]}	{K07458 vsr DNA mismatch endonuclease, patch repair protein 3.1.-.- Genetic Information Processing; Replication and Repair; DNA repair and recombination proteins [BR:ko03400]}	{COG3727 DNA G:T-mismatch repair endonuclease L Replication, recombination and repair ;}
Pkor_004894	4.12722	1.58316	-	0.541551	11.8443	4.78631	{NA}	{NA}	{NA}
Pkor_001676	143.6	132.259	94.9129	260.363	215.675	209.935	{peptidoglycan glycosyltransferase [Pontibacter roseus]}	{K05515 mrdA penicillin-binding protein 2 -- Metabolism; Glycan Biosynthesis and Metabolism; Peptidoglycan biosynthesis [PATH:ko00550]}	{NA}
Pkor_004101	113.975	90.4722	88.3967	64.7805	103.715	92.5791	{hypothetical protein [Pontibacter roseus]}	{NA}	{NA}
Pkor_002222	115.562	88.4832	84.3718	170.96	208.739	178.981	{hypothetical protein [Pontibacter roseus]}	{NA}	{NA}
Pkor_002795	252.74	173.232	70.6444	81.5988	106.889	76.9176	{redox protein, regulator of disulfide bond formation [Pontibacter sp. BAB1700]}	{K07397 yhfA putative redox protein -- Unclassified; Genetic Information Processing; Protein folding and associated processing}	{COG1765 Predicted redox protein, regulator of disulfide bond formation O Posttranslational modification, protein turnover, chaperones ;}
Pkor_000209	38.8807	39.1085	57.8299	191.314	131.417	134.712	{K+-dependent Na+/Ca+ exchanger [Pontibacter roseus]}	{K07301 yrbG inner membrane protein -- Unclassified; Cellular Processes and Signaling; Other ion-coupled transporters}	{COG0530 Ca2+/Na+ antiporter P Inorganic ion transport and metabolism ;}
Pkor_001542	3112.08	3291.63	6784.26	2984.13	2683.45	3381.59	{hypothetical protein [Pontibacter roseus]}	{NA}	{NA}
Pkor_000635	62.8184	48.3749	10.4674	14.5413	37.0757	18.2507	{galactokinase [Pontibacter sp. BAB1700]}	{K00849 galK galactokinase 2.7.1.6 Metabolism; Carbohydrate Metabolism; Galactose metabolism [PATH:ko00052] Metabolism; Carbohydrate Metabolism; Amino sugar and nucleotide sugar metabolism [PATH:ko00520]}	{COG0153 Galactokinase G Carbohydrate transport and metabolism ;}
Pkor_001261	40.7094	37.6792	17.0827	30.4991	39.1939	41.2879	{hypothetical protein [Pontibacter roseus]}	{K03642 rlpA rare lipoprotein A -- Unclassified; Cellular Processes and Signaling; Membrane and intracellular structural molecules}	{COG0797 Lipoproteins M Cell wall/membrane/envelope biogenesis ;}
Pkor_000637	227.272	291.091	196.759	256.514	182.218	193.497	{hypothetical protein [Pontibacter roseus]}	{K01209 E3.2.1.55, abfA alpha-N-arabinofuranosidase 3.2.1.55 Metabolism; Carbohydrate Metabolism; Amino sugar and nucleotide sugar metabolism [PATH:ko00520]}	{NA}
Pkor_003612	29.0722	12.7131	5.03088	6.48498	20.4408	5.61914	{hypothetical protein [Pontibacter sp. BAB1700, O71_06122]}	{NA}	{NA}
Pkor_002108	703.265	525.664	939.649	427.644	391.646	398.515	{hypothetical protein [Pontibacter roseus]}	{K00507 SCD, desC stearoyl-CoA desaturase (delta-9 desaturase) 1.14.19.1 Metabolism; Lipid Metabolism; Biosynthesis of unsaturated fatty acids [PATH:ko01040] Metabolism; Lipid Metabolism; Lipid biosynthesis proteins [BR:ko01004] Organismal Systems; Endocrine System; PPAR signaling pathway [PATH:ko03320]}	{NA}
Pkor_003724	59.7735	32.7114	26.1564	35.5556	33.1641	11.2964	{NA}	{NA}	{NA}
Pkor_001773	235.068	216.105	139.61	87.0473	110.585	109.673	{integrase [Pontibacter sp. BAB1700]}	{K03733 xerC integrase/recombinase XerC -- Genetic Information Processing; Replication and Repair; Chromosome [BR:ko03036]}	{NA}
Pkor_001004	70.7523	99.0477	34.4989	84.4377	81.895	83.1797	{hypothetical protein [Pontibacter roseus]}	{K06917 selU tRNA 2-selenouridine synthase 2.9.1.- Unclassified; Poorly Characterized; General function prediction only}	{NA}
Pkor_002917	28.8905	8.8657	13.102	8.33988	15.7529	8.1899	{NA}	{NA}	{NA}
Pkor_000143	101.117	87.1055	151.707	366.576	218.054	219.266	{NA}	{NA}	{NA}
Pkor_002112	356.87	355.443	745.8	418.185	564.552	511.191	{N-acetylmuramoyl-L-alanine amidase [Pontibacter roseus]}	{K01448 E3.5.1.28B, amiA, amiB, amiC N-acetylmuramoyl-L-alanine amidase 3.5.1.28 Genetic Information Processing; Replication and Repair; Chromosome [BR:ko03036]}	{NA}
Pkor_004915	24.268	15.0717	20.9631	33.5112	69.1471	59.5629	{NA}	{NA}	{NA}
Pkor_004422	-	0.591047	-	1.01089	5.52735	0.992716	{NA}	{NA}	{NA}
Pkor_002151	634.263	752.413	602.072	589.63	564.361	593.49	{hypothetical protein [Pontibacter sp.]}	{NA}	{NA}
Pkor_001040	41.4838	28.9228	30.1945	32.0017	52.5916	34.9506	{HTTM domain-containing protein [Pontibacter sp. BAB1700]}	{NA}	{NA}
Pkor_003124	59.4319	56.4872	39.7984	83.1822	165.347	113.595	{NA}	{NA}	{NA}
Pkor_003180	242.647	263.267	175.933	218.424	262.298	216.156	{4-hydroxythreonine-4-phosphate dehydrogenase [Pontibacter roseus]}	{K00097 pdxA 4-hydroxythreonine-4-phosphate dehydrogenase 1.1.1.262 Metabolism; Metabolism of Cofactors and Vitamins; Vitamin B6 metabolism [PATH:ko00750]}	{COG1995 Pyridoxal phosphate biosynthesis protein H Coenzyme transport and metabolism ;}
Pkor_000040	428.008	382.703	93.476	78.4379	107.681	94.4918	{6-phosphofructokinase [Pontibacter sp. BAB1700]}	{K00850 PFK, pfk 6-phosphofructokinase 2.7.1.11 Metabolism; Carbohydrate Metabolism; Glycolysis / Gluconeogenesis [PATH:ko00010] Metabolism; Carbohydrate Metabolism; Pentose phosphate pathway [PATH:ko00030] Metabolism; Carbohydrate Metabolism; Fructose and mannose metabolism [PATH:ko00051] Metabolism; Carbohydrate Metabolism; Galactose metabolism [PATH:ko00052] Metabolism; Energy Metabolism; Meth…	{COG0205 6-phosphofructokinase G Carbohydrate transport and metabolism ;}
Pkor_000598	819.793	881.334	2589.94	1635.72	1382.32	1526.55	{4-hydroxy-3-methylbut-2-enyl diphosphate reductase [Pontibacter roseus]}	{K03527 E1.17.1.2, lytB, ispH 4-hydroxy-3-methylbut-2-enyl diphosphate reductase 1.17.1.2 Metabolism; Metabolism of Terpenoids and Polyketides; Terpenoid backbone biosynthesis [PATH:ko00900]}	{NA}
Pkor_002516	45.0567	36.1029	52.1788	81.565	80.815	84.8288	{hypothetical protein [Pontibacter roseus]}	{K00575 cheR chemotaxis protein methyltransferase CheR 2.1.1.80 Environmental Information Processing; Signal Transduction; Two-component system [PATH:ko02020] Cellular Processes; Cell Motility; Bacterial chemotaxis [PATH:ko02030] Cellular Processes; Cell Motility; Bacterial motility proteins [BR:ko02035]}	{COG1352 Methylase of chemotaxis methyl-accepting proteins NT Cell motility ; Signal transduction mechanisms ;}
Pkor_002805	55.8678	51.4328	22.103	51.5155	75.2232	52.0683	{hypothetical protein [Pontibacter roseus]}	{K03295 TC.CDF cation efflux system protein, CDF family -- Unclassified; Cellular Processes and Signaling; Other ion-coupled transporters}	{COG1230 Co/Zn/Cd efflux system component P Inorganic ion transport and metabolism ;}
Pkor_004813	10.5743	10.5461	1.9831	19.2268	32.9473	22.9687	{NA}	{NA}	{NA}
Pkor_001977	49.8658	24.8361	8.87948	7.68557	36.6849	12.8509	{hypothetical protein [Pontibacter roseus]}	{NA}	{NA}
Pkor_003394	11.0059	21.531	4.59718	4.33241	20.5301	17.7271	{NA}	{NA}	{NA}
Pkor_004796	221.195	230.466	857.511	273.738	328.079	325.89	{hypothetical protein [Pontibacter roseus]}	{NA}	{COG3876 Uncharacterized protein conserved in bacteria S Function unknown ;}
Pkor_001976	1.52055	8.51574	10.3437	18.5552	37.3096	27.0384	{putative uncharacterized protein [Prevotella sp. CAG:1320]}	{NA}	{NA}
Pkor_000428	1993.45	1362.77	884.296	609.569	878.745	887.115	{hypothetical protein [Fluviicola taffensis]}	{NA}	{NA}
Pkor_002471	42.5755	43.162	17.4209	35.5143	56.2917	44.6722	{NA}	{NA}	{NA}
Pkor_002232	83.0023	89.6924	25.1268	61.2292	76.8342	68.9539	{Family S9A serine protease [Marinilabilia salmonicolor]}	{NA}	{NA}
Pkor_001115	163.447	174.963	161.993	389.222	288.399	326.444	{hypothetical protein [Pontibacter sp.]}	{NA}	{NA}
Pkor_000024	158.898	123.012	246.524	261.569	268.767	279.201	{NA}	{NA}	{NA}
Pkor_003792	265.051	249.297	105.271	57.7323	102.231	69.6722	{orotate phosphoribosyltransferase [Pontibacter sp. BAB1700]}	{K00762 pyrE orotate phosphoribosyltransferase 2.4.2.10 Metabolism; Nucleotide Metabolism; Pyrimidine metabolism [PATH:ko00240]}	{COG0461 Orotate phosphoribosyltransferase F Nucleotide transport and metabolism ;}
Pkor_003378	17.3343	5.31942	4.82704	12.8889	11.6074	9.67898	{NA}	{NA}	{NA}
Pkor_001439	87.7416	44.8211	30.3925	38.751	103.177	47.154	{hypothetical protein [Pontibacter sp.]}	{NA}	{NA}
Pkor_001649	18.0097	10.1322	1.79111	12.6034	19.8123	11.6032	{NA}	{NA}	{NA}
Pkor_004875	42.6756	33.761	17.2962	34.0415	50.7465	32.8304	{hypothetical protein [Rhodonellum psychrophilum]}	{NA}	{NA}
Pkor_002129	130.593	150.878	142.043	217.802	244.997	231.421	{methylmalonyl-CoA mutase [Pontibacter sp. BAB1700]}	{K01847 MUT methylmalonyl-CoA mutase 5.4.99.2 Metabolism; Carbohydrate Metabolism; Glyoxylate and dicarboxylate metabolism [PATH:ko00630] Metabolism; Carbohydrate Metabolism; Propanoate metabolism [PATH:ko00640] Metabolism; Energy Metabolism; Carbon fixation pathways in prokaryotes [PATH:ko00720] Metabolism; Amino Acid Metabolism; Valine, leucine and isoleucine degradation [PATH:ko00280]}	{COG1884 Methylmalonyl-CoA mutase, N-terminal domain/subunit I Lipid transport and metabolism ;}
Pkor_000868	96.1971	87.6049	79.6025	171.189	179.291	162.697	{hypothetical protein [Pontibacter roseus]}	{NA}	{NA}
Pkor_001138	11.5562	11.7787	10.8362	36.8254	31.9797	22.5488	{hypothetical protein [Pontibacter roseus]}	{NA}	{NA}
Pkor_005032	147.641	139.716	36.7774	67.0774	69.7666	61.887	{NA}	{NA}	{NA}
Pkor_001958	36.4465	36.1107	36.8658	45.4319	63.9684	45.5886	{hypothetical protein [Pontibacter roseus]}	{K03310 TC.AGCS alanine or glycine:cation symporter, AGCS family -- Unclassified; Cellular Processes and Signaling; Other ion-coupled transporters}	{COG1115 Na+/alanine symporter E Amino acid transport and metabolism ;}
Pkor_002776	117.791	118.991	57.6737	63.3271	68.2011	51.4817	{hypothetical protein [Spirosoma panaciterrae]}	{NA}	{NA}
Pkor_003210	184.589	126.143	53.6852	65.335	63.6572	53.9664	{hypothetical protein [Pontibacter roseus]}	{NA}	{NA}
Pkor_002004	95.288	77.3027	67.022	176.108	163.493	136.629	{hypothetical protein [Pontibacter sp.]}	{NA}	{NA}
Pkor_001239	85.4924	72.2826	28.2164	58.9517	78.9339	62.3739	{hypothetical protein [Pontibacter roseus]}	{K06076 fadL long-chain fatty acid transport protein -- Unclassified; Cellular Processes and Signaling; Pores ion channels}	{NA}
Pkor_001771	4.97041	5.78336	4.35002	8.80457	8.43961	9.17995	{hypothetical protein [Cecembia lonarensis LW9, B879_04149]}	{K07487 K07487 transposase -- Unclassified; Genetic Information Processing; Replication, recombination and repair proteins}	{COG3666 Transposase and inactivated derivatives L Replication, recombination and repair ;}
Pkor_004961	49.7701	46.6038	39.6252	60.8326	63.4911	61.4957	{epimerase [Pedobacter arcticus]}	{NA}	{NA}
Pkor_003465	59.4176	71.621	76.7999	80.7394	88.6543	80.7149	{hypothetical protein [Nafulsella turpanensis]}	{K01238 E3.2.1.- -- -- Unclassified; Metabolism; Others}	{NA}
Pkor_002709	29.2226	20.3809	10.1455	12.7233	31.0675	16.26	{hypothetical protein [Pontibacter roseus]}	{NA}	{NA}
Pkor_000007	16.5089	4.64394	-	18.0517	30.7952	16.3089	{NA}	{NA}	{NA}
Pkor_000419	29.0954	26.0312	18.3398	27.0199	41.4845	29.4118	{NA}	{NA}	{NA}
Pkor_003170	159.429	155.313	247.234	237.54	314.585	238.981	{3-deoxy-manno-octulosonate cytidylyltransferase [Pontibacter sp. BAB1700]}	{K00979 kdsB 3-deoxy-manno-octulosonate cytidylyltransferase (CMP-KDO synthetase) 2.7.7.38 Metabolism; Glycan Biosynthesis and Metabolism; Lipopolysaccharide biosynthesis [PATH:ko00540] Metabolism; Glycan Biosynthesis and Metabolism; Lipopolysaccharide biosynthesis proteins [BR:ko01005]}	{COG1212 CMP-2-keto-3-deoxyoctulosonic acid synthetase M Cell wall/membrane/envelope biogenesis ;}
Pkor_004943	556.613	475.391	94.011	164.016	51.8066	67.1405	{mannose-6-phosphate isomerase type II [Sphingobacterium sp. 21]}	{NA}	{NA}
Pkor_000677	195.901	146.182	82.231	71.4802	75.675	66.9617	{six-hairpin glycosidase-like protein [Zunongwangia profunda]}	{K09704 K09704 hypothetical protein -- Unclassified; Poorly Characterized; Function unknown}	{COG3538 Uncharacterized conserved protein S Function unknown ;}
Pkor_000891	18.991	19.6843	9.49977	17.9204	36.237	25.7204	{peptidase M61 domain-containing protein [Pontibacter sp. BAB1700]}	{NA}	{NA}
Pkor_003444	154.46	178.473	101.994	210.207	209.66	213.58	{NA}	{NA}	{NA}
Pkor_001128	773.165	787.57	555.274	830.017	775.013	831.045	{acyl carrier protein [Pontibacter sp. BAB1700]}	{K02078 acpP acyl carrier protein -- Unclassified; Metabolism; Lipid metabolism}	{NA}
Pkor_003811	30.7563	24.4284	12.3611	16.8548	45.3005	21.2142	{oxidoreductase [Pontibacter roseus]}	{K00100 E1.1.1.- -- -- Metabolism; Carbohydrate Metabolism; Fructose and mannose metabolism [PATH:ko00051] Metabolism; Carbohydrate Metabolism; Butanoate metabolism [PATH:ko00650] Metabolism; Lipid Metabolism; Linoleic acid metabolism [PATH:ko00591] Metabolism; Xenobiotics Biodegradation and Metabolism; Chloroalkane and chloroalkene degradation [PATH:ko00625] Metabolism; Xenobiotics Biodegradatio…	{COG0665 Glycine/D-amino acid oxidases (deaminating) E Amino acid transport and metabolism ;}
Pkor_002329	328.385	257.065	61.5315	86.3148	112.698	133.275	{lipid-binding protein [Pontibacter roseus]}	{NA}	{NA}
Pkor_004267	4.81509	2.95523	2.87324	8.21352	19.3457	9.30671	{NA}	{NA}	{NA}
Pkor_003309	1120.7	1059.88	3726.68	1156.53	1193.44	1249.24	{von Willebrand factor A [Pontibacter sp. BAB1700]}	{K07114 K07114 uncharacterized protein -- Unclassified; Poorly Characterized; General function prediction only}	{COG2304 Uncharacterized protein containing a von Willebrand factor type A (vWA) domain R General function prediction only ;}
Pkor_001741	98.6917	79.7266	9.86548	25.5675	46.7202	24.999	{hypothetical protein [Pontibacter roseus]}	{K07090 K07090 -- -- Unclassified; Poorly Characterized; General function prediction only}	{COG0730 Predicted permeases R General function prediction only ;}
Pkor_001373	188.9	212.777	53.0444	160.674	160.399	145.185	{hypothetical protein [Pontibacter roseus]}	{K07305 msrB peptide-methionine (R)-S-oxide reductase 1.8.4.12 Unclassified; Genetic Information Processing; Protein folding and associated processing}	{COG0229 Conserved domain frequently associated with peptide methionine sulfoxide reductase O Posttranslational modification, protein turnover, chaperones ;}
Pkor_000895	23.5841	9.77037	28.146	86.6481	81.895	75.9731	{NA}	{NA}	{NA}
Pkor_004581	190.521	207.745	378.522	206.141	257.694	256.765	{hypothetical protein [Flexithrix dorotheae]}	{K13993 HSP20 HSP20 family protein -- Genetic Information Processing; Folding, Sorting and Degradation; Chaperones and folding catalysts [BR:ko03110] Genetic Information Processing; Folding, Sorting and Degradation; Protein processing in endoplasmic reticulum [PATH:ko04141]}	{NA}
Pkor_001877	103.227	104.097	105.219	71.1318	89.1518	76.2941	{malate dehydrogenase [Pontibacter roseus]}	{K05884 E1.1.1.272 (R)-2-hydroxyacid dehydrogenase 1.1.1.272 Metabolism; Energy Metabolism; Methane metabolism [PATH:ko00680] Metabolism; Amino Acid Metabolism; Cysteine and methionine metabolism [PATH:ko00270]}	{COG2055 Malate/L-lactate dehydrogenases C Energy production and conversion ;}
Pkor_003296	556.934	667.362	295.645	442.349	391.978	422.49	{aldehyde oxidase and xanthine dehydrogenase molybdopterin binding protein [Pontibacter sp. BAB1700]}	{K07303 E1.3.99.16B isoquinoline 1-oxidoreductase, beta subunit 1.3.99.16 Unclassified; Metabolism; Energy metabolism}	{COG1529 Aerobic-type carbon monoxide dehydrogenase, large subunit CoxL/CutL homologs C Energy production and conversion ;}
Pkor_001179	126.464	113.637	286.586	229.168	354.167	323.475	{tRNA synthetase class II (D K and N) [Pontibacter sp. BAB1700]}	{K01893 NARS, asnS asparaginyl-tRNA synthetase 6.1.1.22 Metabolism; Amino Acid Metabolism; Amino acid related enzymes [BR:ko01007] Genetic Information Processing; Translation; Aminoacyl-tRNA biosynthesis [PATH:ko00970]}	{COG0017 Aspartyl/asparaginyl-tRNA synthetases J Translation, ribosomal structure and biogenesis ;}
Pkor_003719	76.5187	71.0459	29.3421	22.5497	48.4637	26.3871	{hypothetical protein [Pontibacter roseus]}	{K03781 katE, CAT catalase 1.11.1.6 Metabolism; Energy Metabolism; Methane metabolism [PATH:ko00680] Metabolism; Amino Acid Metabolism; Tryptophan metabolism [PATH:ko00380] Cellular Processes; Transport and Catabolism; Peroxisome [PATH:ko04146] Human Diseases; Neurodegenerative Diseases; Amyotrophic lateral sclerosis (ALS) [PATH:ko05014]}	{COG0753 Catalase P Inorganic ion transport and metabolism ;}
Pkor_004302	35.5576	23.2675	17.7231	15.7809	33.3142	30.051	{NA}	{NA}	{NA}
Pkor_000047	262.062	257.036	104.034	178.499	246.772	193.58	{metal-dependent hydrolase [Pontibacter sp. BAB1700]}	{K06167 phnP PhnP protein -- Unclassified; Poorly Characterized; General function prediction only}	{NA}
Pkor_004042	338.497	214.033	159.417	91.9357	94.0084	80.4334	{hypothetical protein [Pontibacter roseus]}	{K03075 secG preprotein translocase subunit SecG -- Genetic Information Processing; Folding, Sorting and Degradation; Protein export [PATH:ko03060] Environmental Information Processing; Membrane Transport; Bacterial secretion system [PATH:ko03070] Environmental Information Processing; Membrane Transport; Secretion system [BR:ko02044]}	{NA}
Pkor_003385	5.13609	3.15225	-	0.67393	7.3698	1.98543	{NA}	{NA}	{NA}
Pkor_003139	9.63018	4.06345	3.44788	3.79085	16.582	1.86134	{NA}	{NA}	{NA}
Pkor_002214	437.459	354.237	260.604	230.465	217.711	205.934	{hypothetical protein [Fulvivirga imtechensis]}	{NA}	{NA}
Pkor_003870	134.031	100.802	49.4984	89.8727	115.847	88.1205	{hypothetical protein [Pontibacter roseus]}	{NA}	{NA}
Pkor_002715	30.7747	19.3696	10.1188	15.5755	38.391	17.6423	{hypothetical protein [Pontibacter sp. BAB1700, O71_08335]}	{NA}	{NA}
Pkor_000405	25.6508	27.3863	27.1685	28.679	38.8001	27.2681	{zinc finger CHC2-family protein [Chitinophaga pinensis]}	{NA}	{NA}
Pkor_002581	22.7335	22.9636	24.4178	50.4619	61.4351	42.2311	{hypothetical protein [Pontibacter roseus]}	{NA}	{NA}
Pkor_000604	541.624	564.121	162.248	124.677	131.428	136.874	{succinyl-CoA synthetase subsunit alpha [Pontibacter roseus]}	{K01902 sucD succinyl-CoA synthetase alpha subunit 6.2.1.5 Metabolism; Carbohydrate Metabolism; Citrate cycle (TCA cycle) [PATH:ko00020] Metabolism; Carbohydrate Metabolism; Propanoate metabolism [PATH:ko00640] Metabolism; Carbohydrate Metabolism; C5-Branched dibasic acid metabolism [PATH:ko00660] Metabolism; Energy Metabolism; Carbon fixation pathways in prokaryotes [PATH:ko00720]}	{COG0074 Succinyl-CoA synthetase, alpha subunit C Energy production and conversion ;}
Pkor_001383	1320.06	1407.85	1014.64	850.931	837.859	847.133	{gliding motility-like protein [Pontibacter sp. BAB1700]}	{NA}	{NA}
Pkor_000339	207.758	224.915	859.88	586.22	465.953	566.864	{glutamyl peptidase [Pontibacter roseus]}	{NA}	{COG1506 Dipeptidyl aminopeptidases/acylaminoacyl-peptidases E Amino acid transport and metabolism ;}
Pkor_003669	176.431	161.072	41.1641	57.6441	79.6191	56.9485	{hypothetical protein [Pontibacter roseus]}	{NA}	{NA}
Pkor_002713	300.778	293.054	108.38	75.4017	93.7378	84.1768	{hypothetical protein [Nafulsella turpanensis]}	{K11927 rhlE ATP-dependent RNA helicase RhlE 3.6.4.13 Genetic Information Processing; Folding, Sorting and Degradation; RNA degradation [PATH:ko03018]}	{COG0513 Superfamily II DNA and RNA helicases LKJ Replication, recombination and repair ; Transcription ; Translation, ribosomal structure and biogenesis ;}
Pkor_004604	69.7904	72.8726	24.987	23.31	42.5281	36.0881	{NA}	{NA}	{NA}
Pkor_004733	85.3932	80.6544	56.3256	109.566	82.9102	81.9649	{hypothetical protein [Pontibacter roseus]}	{NA}	{NA}
Pkor_001694	195.361	175.574	42.362	60.7237	90.9906	71.4962	{hypothetical protein [Pontibacter roseus]}	{K02198 ccmF cytochrome c-type biogenesis protein CcmF -- Unclassified; Cellular Processes and Signaling; Other transporters}	{NA}
Pkor_001196	104.728	65.5231	47.1929	81.7403	104.156	88.4137	{hypothetical protein [Pontibacter roseus]}	{NA}	{NA}
Pkor_000265	31.5822	28.7447	42.4882	126.77	139.454	133.369	{hypothetical protein [Pontibacter roseus]}	{NA}	{NA}
Pkor_000088	12.5782	14.7159	5.81684	5.98285	15.5668	11.3453	{hypothetical protein [Teredinibacter turnerae]}	{NA}	{NA}
Pkor_000316	23.4306	25.5874	24.6832	21.559	42.7937	33.0988	{hypothetical protein [Pontibacter sp.]}	{NA}	{NA}
Pkor_000627	186.55	168.195	307.157	306.301	355.803	320.47	{UV damage endonuclease [Pontibacter roseus]}	{K13281 uvsE, UVE1 UV DNA damage endonuclease 3.-.-.- Unclassified; Genetic Information Processing; Replication, recombination and repair proteins}	{NA}
Pkor_004314	5.56926	27.7721	12.9607	16.0769	31.9654	21.8876	{hypothetical protein [Sphingobacterium spiritivorum]}	{NA}	{NA}
Pkor_004764	240.701	226.443	123.438	253.924	233.981	238.169	{UDP-N-acetylglucosamine-N-acetylmuramyl- (pentapeptide) pyrophosphoryl-undecaprenol N- acetylglucosamine transferase [Pontibacter sp. BAB1700]}	{K02563 murG UDP-N-acetylglucosamine--N-acetylmuramyl-(pentapeptide) pyrophosphoryl-undecaprenol N-acetylglucosamine transferase 2.4.1.227 Metabolism; Glycan Biosynthesis and Metabolism; Peptidoglycan biosynthesis [PATH:ko00550] Cellular Processes; Cell Growth and Death; Cell cycle - Caulobacter [PATH:ko04112]}	{NA}
Pkor_003262	15.7585	9.26869	5.64199	11.0279	24.1193	14.2139	{NA}	{NA}	{NA}
Pkor_005024	11.0059	16.8871	2.62696	19.4958	29.216	18.4361	{NA}	{NA}	{NA}
Pkor_003247	37.6249	39.5864	22.5583	19.7477	40.6196	35.8994	{AMP nucleosidase [Pontibacter sp. BAB1700]}	{K01241 amn AMP nucleosidase 3.2.2.4 Metabolism; Nucleotide Metabolism; Purine metabolism [PATH:ko00230]}	{COG0775 Nucleoside phosphorylase F Nucleotide transport and metabolism ;}
Pkor_000444	24.5132	27.6717	20.0604	22.9749	41.2039	27.5253	{hypothetical protein [Flavobacterium sp. ACAM 123]}	{NA}	{NA}
Pkor_003069	89.0323	64.3712	33.8617	49.8564	58.9727	47.9169	{alpha-L-arabinofuranosidase domain protein [Niastella koreensis GR20-10]}	{K01209 E3.2.1.55, abfA alpha-N-arabinofuranosidase 3.2.1.55 Metabolism; Carbohydrate Metabolism; Amino sugar and nucleotide sugar metabolism [PATH:ko00520]}	{COG3534 Alpha-L-arabinofuranosidase G Carbohydrate transport and metabolism ;}
Pkor_001797	60.8222	45.4951	17.058	37.1105	82.9102	83.4665	{hypothetical protein [Pontibacter roseus]}	{NA}	{NA}
Pkor_004965	72.8144	76.7629	26.7531	48.3619	63.8042	57.7181	{RagB/SusD domain protein [Fibrella aestuarina]}	{NA}	{NA}
Pkor_004484	3.1233	2.39614	2.60921	8.60626	19.271	14.8907	{NA}	{NA}	{NA}
Pkor_002991	18.031	16.5996	9.29217	23.9819	65.2697	46.2563	{glycosyl transferase family 2 [Hymenobacter norwichensis]}	{NA}	{NA}
Pkor_004748	22.3154	9.78285	15.2182	29.2811	46.201	24.236	{conserved hypothetical protein [Streptomyces ghanaensis ATCC 14672]}	{NA}	{COG4329 Predicted membrane protein S Function unknown ;}
Pkor_004271	28.5506	19.4002	13.6293	21.4964	49.6486	28.9055	{hypothetical protein [Hymenobacter norwichensis]}	{NA}	{NA}
Pkor_003826	15.3281	6.96344	21.5213	42.5917	63.4818	59.9115	{hypothetical protein [Pontibacter roseus]}	{K05565 mnhA multicomponent Na+:H+ antiporter subunit A -- Unclassified; Cellular Processes and Signaling; Other ion-coupled transporters}	{COG1009 NADH:ubiquinone oxidoreductase subunit 5 (chain L)/Multisubunit Na+/H+ antiporter, MnhA subunit CP Energy production and conversion ; Inorganic ion transport and metabolism ;}
Pkor_003344	8.68386	8.91695	4.14543	12.1833	34.2184	15.149	{hypothetical protein [Indibacter alkaliphilus]}	{K06889 K06889 -- -- Unclassified; Poorly Characterized; General function prediction only}	{NA}
Pkor_001218	46.2248	18.3225	9.71975	4.33241	28.1105	11.4871	{hypothetical protein [Pontibacter roseus]}	{NA}	{NA}
Pkor_004190	14.7526	15.4678	10.5637	31.6173	32.4585	20.9104	{NA}	{NA}	{NA}
Pkor_001861	631.739	293.455	228.94	84.9151	233.254	265.551	{50S ribosomal protein L30 [Pontibacter sp. BAB1700]}	{K02907 RP-L30, rpmD large subunit ribosomal protein L30 -- Genetic Information Processing; Translation; Ribosome [PATH:ko03010] Genetic Information Processing; Translation; Ribosome [BR:ko03011]}	{COG1841 Ribosomal protein L30/L7E J Translation, ribosomal structure and biogenesis ;}
Pkor_004689	100.462	83.2194	60.1679	71.0861	111.697	105.307	{4-hydroxyphenylpyruvate dioxygenase [Pontibacter sp. BAB1700]}	{K00457 HPD, hppD 4-hydroxyphenylpyruvate dioxygenase 1.13.11.27 Metabolism; Amino Acid Metabolism; Tyrosine metabolism [PATH:ko00350] Metabolism; Amino Acid Metabolism; Phenylalanine metabolism [PATH:ko00360] Metabolism; Metabolism of Cofactors and Vitamins; Ubiquinone and other terpenoid-quinone biosynthesis [PATH:ko00130]}	{NA}
Pkor_004149	718.586	847.078	563.698	539.818	706.094	748.056	{PUR-alpha/beta/gamma DNA/RNA-binding protein [Pontibacter sp. BAB1700]}	{NA}	{NA}
Pkor_004916	24.5132	15.0448	15.0453	39.5168	44.7213	58.6605	{Dodecin [Fulvivirga imtechensis]}	{K09165 K09165 hypothetical protein -- Unclassified; Poorly Characterized; Function unknown}	{NA}
Pkor_004831	353.753	440.495	231.455	487.575	400.564	427.439	{alpha-amylase [Pontibacter roseus]}	{K05343 E5.4.99.16 maltose alpha-D-glucosyltransferase 5.4.99.16 Metabolism; Carbohydrate Metabolism; Starch and sucrose metabolism [PATH:ko00500]}	{COG0366 Glycosidases G Carbohydrate transport and metabolism ;}
Pkor_003149	139.86	150.126	175.612	102.411	115.309	100.035	{3-hydroxybutyryl-CoA dehydrogenase [Hymenobacter norwichensis]}	{K00074 E1.1.1.157, paaH 3-hydroxybutyryl-CoA dehydrogenase 1.1.1.157 Metabolism; Carbohydrate Metabolism; Butanoate metabolism [PATH:ko00650] Metabolism; Xenobiotics Biodegradation and Metabolism; Benzoate degradation [PATH:ko00362]}	{COG1250 3-hydroxyacyl-CoA dehydrogenase I Lipid transport and metabolism ;}
Pkor_000272	174.856	131.407	116.903	231.421	280.853	297.581	{FAD-dependent oxidoreductase [Pontibacter roseus]}	{K00540 E1.-.-.- -- -- Unclassified; Metabolism; Others}	{NA}
Pkor_003208	70.2058	68.9267	297.051	150.59	163.224	144.213	{hypothetical protein [Pontibacter roseus]}	{NA}	{NA}
Pkor_002159	23.1124	5.76271	3.44788	3.03268	7.46192	4.46722	{NA}	{NA}	{NA}
Pkor_000197	152.489	123.427	36.8408	25.4467	45.7436	28.8914	{hypothetical protein [Pontibacter roseus]}	{K02474 wbpO UDP-N-acetyl-D-galactosamine dehydrogenase 1.1.1.- Metabolism; Carbohydrate Metabolism; Amino sugar and nucleotide sugar metabolism [PATH:ko00520] Metabolism; Glycan Biosynthesis and Metabolism; Lipopolysaccharide biosynthesis proteins [BR:ko01005]}	{COG0677 UDP-N-acetyl-D-mannosaminuronate dehydrogenase M Cell wall/membrane/envelope biogenesis ;}
Pkor_000688	123.93	103.668	201.166	155.503	170.852	152.758	{GMC family oxidoreductase [Segetibacter koreensis]}	{NA}	{NA}
Pkor_002768	66.1705	68.4962	74.7112	69.3982	80.7061	65.8664	{Y_Y_Y domain-containing protein [Solitalea canadensis DSM 3403]}	{NA}	{NA}
Pkor_000687	100.534	93.3483	168.838	150.138	167.605	180.826	{hypothetical protein [Segetibacter koreensis]}	{NA}	{NA}
Pkor_003126	68.1816	40.4276	28.4106	26.2327	51.736	29.1858	{NA}	{NA}	{NA}
Pkor_002141	243.876	169.488	30.4365	24.4706	40.9405	20.9497	{hypothetical protein [Pontibacter roseus]}	{K04063 osmC osmotically inducible protein OsmC -- Unclassified; Genetic Information Processing; Protein folding and associated processing}	{COG1764 Predicted redox protein, regulator of disulfide bond formation O Posttranslational modification, protein turnover, chaperones ;}
Pkor_000337	149.918	178.153	101.386	375.192	355.394	416.337	{NA}	{NA}	{NA}
Pkor_001159	31.6864	53.1942	44.9337	41.8217	44.932	45.6329	{hypothetical protein [Pontibacter roseus]}	{NA}	{NA}
Pkor_004822	44.1974	42.9131	22.5504	43.9473	54.4589	47.8855	{hypothetical protein [Lewinella persica]}	{NA}	{NA}
Pkor_004276	41.6172	32.4411	11.0864	43.4912	56.4109	50.2742	{hypothetical protein [Parabacteroides sp.]}	{NA}	{NA}
Pkor_001357	21.648	16.4614	7.97858	12.0305	31.6109	14.2754	{radical SAM protein [Pontibacter sp. BAB1700]}	{NA}	{NA}
Pkor_002773	142.753	115.438	58.2203	49.3729	62.3118	54.6165	{Arabinan endo-1, 5-alpha-L-arabinosidase A [Arcticibacter svalbardensis]}	{NA}	{NA}
Pkor_002193	169.156	115.254	39.9755	31.2059	61.0411	56.11	{hypothetical protein [Pontibacter roseus]}	{NA}	{NA}
Pkor_000382	31.7796	27.8161	15.6017	53.451	59.9026	51.0008	{Homoserine kinase [Sphingobacterium sp. 21]}	{K00872 E2.7.1.39A, thrB homoserine kinase 2.7.1.39 Metabolism; Amino Acid Metabolism; Glycine, serine and threonine metabolism [PATH:ko00260]}	{NA}
Pkor_002786	-	-	-	0.798075	0.872739	-	{NA}	{NA}	{NA}
Pkor_004954	5.50296	7.177	1.31348	14.4414	8.68583	9.92716	{NA}	{NA}	{NA}
Pkor_001121	43.7114	55.8351	21.7143	44.5224	56.8415	31.1192	{acetyl esterase (deacetylase) [Echinicola vietnamensis]}	{NA}	{NA}
Pkor_004731	83.5603	103.933	67.4724	155.6	140.565	125.54	{putative anti-sigma regulatory factor [Pontibacter sp. BAB1700]}	{K08282 E2.7.11.1 non-specific serine/threonine protein kinase 2.7.11.1 Unclassified; Cellular Processes and Signaling; Signal transduction mechanisms}	{COG2172 Anti-sigma regulatory factor (Ser/Thr protein kinase) T Signal transduction mechanisms ;}
Pkor_005003	7.99606	10.2825	17.3587	25.3307	34.1475	27.3283	{hypothetical protein [Hymenobacter norwichensis]}	{NA}	{NA}
Pkor_002437	6.67989	8.60947	3.18879	8.41438	28.5633	11.1896	{D-alpha, beta-D-heptose 1, 7-bisphosphate phosphatase [Pontibacter roseus]}	{K03273 gmhB D-glycero-D-manno-heptose 1,7-bisphosphate phosphatase 3.1.3.- Metabolism; Glycan Biosynthesis and Metabolism; Lipopolysaccharide biosynthesis [PATH:ko00540] Metabolism; Glycan Biosynthesis and Metabolism; Lipopolysaccharide biosynthesis proteins [BR:ko01005]}	{NA}
Pkor_003944	345.294	408.25	1040.51	1289.56	1403.55	1377.12	{RNA methyltransferase [Pontibacter roseus]}	{K03437 spoU RNA methyltransferase, TrmH family -- Unclassified; Genetic Information Processing; Translation proteins}	{COG0566 rRNA methylases J Translation, ribosomal structure and biogenesis ;}
Pkor_000888	561.001	506.151	662.545	196.408	256.509	232.891	{C-terminal processing peptidase-3 [Pontibacter sp. BAB1700]}	{K03797 E3.4.21.102, prc, ctpA carboxyl-terminal processing protease 3.4.21.102 Metabolism; Enzyme Families; Peptidases [BR:ko01002]}	{COG0793 Periplasmic protease M Cell wall/membrane/envelope biogenesis ;}
Pkor_004850	-	8.34419	10.276	11.8929	11.0547	15.1827	{NA}	{NA}	{NA}
Pkor_003367	205.746	279.53	151.004	309.096	182.858	210.923	{Thiazole biosynthesis protein ThiG [Arcticibacter svalbardensis]}	{K03149 thiG thiamine biosynthesis ThiG -- Metabolism; Metabolism of Cofactors and Vitamins; Thiamine metabolism [PATH:ko00730]}	{COG2022 Uncharacterized enzyme of thiazole biosynthesis H Coenzyme transport and metabolism ;}
Pkor_000602	204.396	227.975	63.047	146.889	144.839	160.86	{hypothetical protein [Pontibacter roseus]}	{NA}	{NA}
Pkor_000062	-	18.7953	9.92991	46.0968	31.8375	22.6339	{NA}	{NA}	{NA}
Pkor_000661	48.9439	43.5984	37.4264	35.4408	46.6898	32.9348	{short-chain dehydrogenase [Hymenobacter norwichensis]}	{K00540 E1.-.-.- -- -- Unclassified; Metabolism; Others}	{COG1028 Dehydrogenases with different specificities (related to short-chain alcohol dehydrogenases) IQR Lipid transport and metabolism ; Secondary metabolites biosynthesis, transport and catabolism ; General function prediction only ;}
Pkor_001434	315.853	347.205	128.522	156.831	182.798	186.958	{peptidase M28 [Pontibacter sp. BAB1700]}	{K01423 E3.4.-.- -- -- Metabolism; Amino Acid Metabolism; Lysine degradation [PATH:ko00310] Metabolism; Metabolism of Cofactors and Vitamins; Biotin metabolism [PATH:ko00780]}	{COG2234 Predicted aminopeptidases R General function prediction only ;}
Pkor_002815	143.999	171.93	75.3841	114.48	129.878	117.255	{NA}	{NA}	{NA}
Pkor_005007	66.205	64.3901	59.6406	147.213	135.04	128.36	{glycoside hydrolase [Hymenobacter norwichensis]}	{NA}	{NA}
Pkor_002352	114.938	108.496	47.3875	121.397	119.057	113.302	{hypothetical protein [Pontibacter roseus]}	{NA}	{NA}
Pkor_002981	39.5084	29.906	5.18656	14.5154	51.6831	37.248	{NA}	{NA}	{NA}
Pkor_001255	19.2604	10.4418	4.44394	10.9514	42.3763	12.5744	{hypothetical protein [Pontibacter sp.]}	{NA}	{NA}
Pkor_000974	48.2481	49.0748	10.0302	17.2567	33.2758	26.8735	{GTPase Era [Pontibacter sp. BAB1700]}	{K03595 era GTP-binding protein Era -- Genetic Information Processing; Translation; Ribosome Biogenesis [BR:ko03009]}	{COG1159 GTPase R General function prediction only ;}
Pkor_003952	39.1056	28.2318	13.283	22.9589	45.5377	24.0965	{integral membrane protein [Pontibacter sp. BAB1700]}	{NA}	{NA}
Pkor_002287	14.8051	4.92189	5.00618	11.44	26.4369	8.26674	{hypothetical protein [Pontibacter sp.]}	{NA}	{NA}
Pkor_002819	66.4482	88.7679	31.8929	50.6079	62.8045	45.0445	{hypothetical protein [Pontibacter roseus]}	{K03972 pspE phage shock protein E -- Unclassified; Genetic Information Processing; Others}	{COG0607 Rhodanese-related sulfurtransferase P Inorganic ion transport and metabolism ;}
Pkor_003099	4.14201	8.96103	7.21708	18.1526	18.9	18.6801	{hypothetical protein [Cecembia lonarensis LW9, B879_04149]}	{K07487 K07487 transposase -- Unclassified; Genetic Information Processing; Replication, recombination and repair proteins}	{COG3666 Transposase and inactivated derivatives L Replication, recombination and repair ;}
Pkor_000481	338.833	265.661	42.9546	52.4684	59.3734	65.2301	{lysyl-tRNA synthetase [Pontibacter roseus]}	{K04567 KARS, lysS lysyl-tRNA synthetase, class II 6.1.1.6 Metabolism; Amino Acid Metabolism; Amino acid related enzymes [BR:ko01007] Genetic Information Processing; Translation; Aminoacyl-tRNA biosynthesis [PATH:ko00970]}	{COG1190 Lysyl-tRNA synthetase (class II) J Translation, ribosomal structure and biogenesis ;}
Pkor_004291	74.5562	77.5606	45.3786	47.5447	64.6165	49.956	{hypothetical protein [Nafulsella turpanensis]}	{NA}	{COG0251 Putative translation initiation inhibitor, yjgF family J Translation, ribosomal structure and biogenesis ;}
Pkor_002629	18.5252	16.9531	15.6339	32.9312	36.3286	27.5081	{glycoside hydrolase [Pontibacter roseus]}	{K01238 E3.2.1.- -- -- Unclassified; Metabolism; Others}	{NA}
Pkor_000479	665.746	816.524	374.422	193.19	264.829	335.063	{hypothetical protein [Pontibacter roseus]}	{NA}	{NA}
Pkor_002641	109.879	110.426	131.484	77.5019	114.957	106.269	{D-galactarate dehydratase/Altronate hydrolase domain-containing protein [Pontibacter sp. BAB1700]}	{K01685 uxaA altronate hydrolase 4.2.1.7 Metabolism; Carbohydrate Metabolism; Pentose and glucuronate interconversions [PATH:ko00040]}	{NA}
Pkor_001030	469.36	379.179	395.075	327.063	352.56	477.42	{hypothetical protein [Pontibacter sp.]}	{NA}	{NA}
Pkor_002310	140.166	98.8383	60.1489	40.6967	55.844	55.528	{hypothetical protein [Pontibacter roseus]}	{NA}	{COG4807 Uncharacterized protein conserved in bacteria S Function unknown ;}
Pkor_004087	87.5213	103.455	37.6225	64.779	91.4451	80.9136	{indole-3-glycerol-phosphate synthase [Pontibacter roseus]}	{K01609 trpC indole-3-glycerol phosphate synthase 4.1.1.48 Metabolism; Amino Acid Metabolism; Phenylalanine, tyrosine and tryptophan biosynthesis [PATH:ko00400]}	{COG0134 Indole-3-glycerol phosphate synthase E Amino acid transport and metabolism ;}
Pkor_001895	368.287	463.917	3795.12	2083.62	1855.95	1691.7	{hypothetical protein [Pontibacter sp.]}	{NA}	{NA}
Pkor_003842	90.3722	89.4141	77.6045	98	136.234	123.878	{hypothetical protein [Pontibacter roseus]}	{K01755 argH, ASL argininosuccinate lyase 4.3.2.1 Metabolism; Amino Acid Metabolism; Alanine, aspartate and glutamate metabolism [PATH:ko00250] Metabolism; Amino Acid Metabolism; Arginine and proline metabolism [PATH:ko00330]}	{NA}
Pkor_004646	22.6592	35.8105	4.32676	9.5143	20.1586	15.1827	{NA}	{NA}	{NA}
Pkor_003693	48.0027	48.7614	49.6495	55.6381	114.671	79.3791	{hypothetical protein [Pontibacter sp.]}	{NA}	{NA}
Pkor_001074	442.092	593.177	266.369	516.438	482.036	463.864	{Glyoxalase/bleomycin resistance protein/dioxygenase [Sphingobacterium sp. 21]}	{K01759 E4.4.1.5, GLO1, gloA lactoylglutathione lyase 4.4.1.5 Metabolism; Carbohydrate Metabolism; Pyruvate metabolism [PATH:ko00620] Environmental Information Processing; Signal Transduction; MAPK signaling pathway - yeast [PATH:ko04011]}	{NA}
Pkor_002821	78.2452	88.8417	174.621	290.395	261.081	219.716	{hypothetical protein [Pontibacter roseus]}	{NA}	{NA}
Pkor_001426	14.6329	10.9094	5.19422	19.6928	41.7781	34.7128	{hypothetical protein [Pontibacter roseus]}	{NA}	{NA}
Pkor_000939	107.628	109.088	43.3095	80.4793	89.5925	78.143	{hypothetical protein [Pontibacter roseus]}	{NA}	{NA}
Pkor_002508	17.7333	9.11512	4.09161	10.3933	30.9588	11.1966	{hypothetical protein [Pontibacter roseus]}	{NA}	{NA}
Pkor_000167	32.4674	28.0325	9.71975	30.2546	86.3846	76.6518	{polysaccharide biosynthesis protein [Robiginitalea biformata]}	{NA}	{NA}
Pkor_000854	73.9597	44.8014	41.1907	164.978	167.147	163.401	{large-conductance mechanosensitive channel [Bacteroides sp. CAG:702]}	{K03282 mscL large conductance mechanosensitive channel -- Unclassified; Cellular Processes and Signaling; Pores ion channels}	{COG1970 Large-conductance mechanosensitive channel M Cell wall/membrane/envelope biogenesis ;}
Pkor_002552	29.5351	20.5368	9.7352	17.1011	41.3038	17.6997	{hypothetical protein [Dysgonomonas gadei]}	{NA}	{NA}
Pkor_004038	207.382	184.042	47.6488	72.67	89.3414	77.2945	{hypothetical protein [Pontibacter roseus]}	{K06168 miaB bifunctional enzyme involved in thiolation and methylation of tRNA -- Unclassified; Genetic Information Processing; Translation proteins}	{COG0621 2-methylthioadenine synthetase J Translation, ribosomal structure and biogenesis ;}
Pkor_001504	1929.77	1662.97	1813.79	2280.11	1917.72	2074.58	{preprotein translocase subunit YajC [Pontibacter roseus]}	{K03210 yajC preprotein translocase subunit YajC -- Genetic Information Processing; Folding, Sorting and Degradation; Protein export [PATH:ko03060] Environmental Information Processing; Membrane Transport; Bacterial secretion system [PATH:ko03070] Environmental Information Processing; Membrane Transport; Secretion system [BR:ko02044]}	{COG1862 Preprotein translocase subunit YajC U Intracellular trafficking, secretion, and vesicular transport ;}
Pkor_004608	53.6863	35.6722	75.7992	45.2515	92.8333	77.6194	{binding-protein-dependent transport systems inner membrane component [Marivirga tractuosa DSM 4126]}	{K02053 ABC.SP.P putative spermidine/putrescine transport system permease protein -- Environmental Information Processing; Membrane Transport; Transporters [BR:ko02000]}	{NA}
Pkor_000655	151.12	165.266	126.953	103.033	107.146	109.581	{hypothetical protein [Segetibacter koreensis]}	{NA}	{NA}
Pkor_002565	19.1377	5.87282	4.91927	7.34025	41.0854	13.4681	{NA}	{NA}	{NA}
Pkor_002557	26.5005	17.3969	4.56382	13.7329	38.4107	17.4193	{alpha-1, 2-mannosidase [Cytophagales str. B6]}	{NA}	{NA}
Pkor_000968	127.727	76.4317	205.567	72.944	104.554	93.89	{hypothetical protein [Pontibacter sp.]}	{NA}	{NA}
Pkor_004973	16.0612	21.0072	9.49045	16.5513	32.2085	16.405	{hypothetical protein [Cyclobacteriaceae bacterium]}	{NA}	{NA}
Pkor_004439	28.7598	17.932	7.17659	15.4379	34.2896	19.5399	{hypothetical protein [Nafulsella turpanensis]}	{K01238 E3.2.1.- -- -- Unclassified; Metabolism; Others}	{NA}
Pkor_005018	115.562	60.014	36.8658	85.7316	58.0372	62.7129	{antitoxin transcriptional regulator of toxin: antitoxin module, HT_XRE superfamily [Psychroflexus torquis ATCC 700755]}	{NA}	{NA}
Pkor_002960	14.1505	6.87544	25.3314	15.1634	23.3502	17.018	{NADH: ubiquinone oxidoreductase subunit K [Pontibacter sp. BAB1700]}	{K00340 nuoK NADH dehydrogenase I subunit K 1.6.5.3 Metabolism; Energy Metabolism; Oxidative phosphorylation [PATH:ko00190]}	{COG0713 NADH:ubiquinone oxidoreductase subunit 11 or 4L (chain K) C Energy production and conversion ;}
Pkor_000389	21.1948	17.112	8.79286	27.9431	37.6535	22.6287	{hypothetical protein [Mariniradius saccharolyticus]}	{NA}	{NA}
Pkor_001453	315.738	317.877	95.2048	110.032	129.68	122.18	{hypothetical protein [Pontibacter roseus]}	{K03770 ppiD peptidyl-prolyl cis-trans isomerase D 5.2.1.8 Genetic Information Processing; Folding, Sorting and Degradation; Chaperones and folding catalysts [BR:ko03110]}	{NA}
Pkor_000955	533.03	551.558	513.562	655.249	616.645	670.269	{family 2 glycosyl transferase [Pontibacter sp. BAB1700]}	{NA}	{NA}
Pkor_002048	132.071	117.1	118.326	178.124	232.69	224.273	{hypothetical protein predicted by Glimmer/Critica [Sorangium cellulosum]}	{NA}	{NA}
Pkor_001719	329.566	345.927	664.803	290.632	340.444	373.555	{hypothetical protein [Pontibacter roseus]}	{K03772 fkpA FKBP-type peptidyl-prolyl cis-trans isomerase FkpA 5.2.1.8 Genetic Information Processing; Folding, Sorting and Degradation; Chaperones and folding catalysts [BR:ko03110]}	{COG0545 FKBP-type peptidyl-prolyl cis-trans isomerases 1 O Posttranslational modification, protein turnover, chaperones ;}
Pkor_002131	60.3683	73.0428	40.7571	53.1851	81.1778	60.6742	{hypothetical protein [Pontibacter sp.]}	{NA}	{NA}
Pkor_004231	75.4092	72.2029	32.0244	23.3876	39.2067	34.072	{short-chain dehydrogenase/reductase SDR [Pontibacter sp. BAB1700]}	{K00100 E1.1.1.- -- -- Metabolism; Carbohydrate Metabolism; Fructose and mannose metabolism [PATH:ko00051] Metabolism; Carbohydrate Metabolism; Butanoate metabolism [PATH:ko00650] Metabolism; Lipid Metabolism; Linoleic acid metabolism [PATH:ko00591] Metabolism; Xenobiotics Biodegradation and Metabolism; Chloroalkane and chloroalkene degradation [PATH:ko00625] Metabolism; Xenobiotics Biodegradatio…	{NA}
Pkor_003860	244.501	237.863	116.807	165.579	190.56	180.7	{NA}	{NA}	{NA}
Pkor_003376	19.1063	12.2938	8.3117	9.9472	22.4631	16.8365	{alcohol dehydrogenase [Segetibacter koreensis]}	{K13979 yahK uncharacterized zinc-type alcohol dehydrogenase-like protein 1.-.-.- Unclassified; Poorly Characterized; General function prediction only}	{COG1064 Zn-dependent alcohol dehydrogenases R General function prediction only ;}
Pkor_003712	337.541	504.388	534	1479.25	1111.83	1103.2	{hypothetical protein [Pontibacter sp.]}	{NA}	{NA}
Pkor_000365	441.07	452.751	150.004	373.588	288.303	315.494	{hypothetical protein [Cesiribacter andamanensis]}	{NA}	{NA}
Pkor_003302	28.267	35.0801	24.6065	100.144	102.594	92.7725	{molybdenum cofactor biosynthesis protein MoaE [Pontibacter sp. BAB1700]}	{K03635 MOCS2, moaE molybdopterin synthase catalytic subunit 2.-.-.- Metabolism; Metabolism of Cofactors and Vitamins; Folate biosynthesis [PATH:ko00790] Genetic Information Processing; Folding, Sorting and Degradation; Sulfur relay system [PATH:ko04122]}	{COG0314 Molybdopterin converting factor, large subunit H Coenzyme transport and metabolism ;}
Pkor_000340	26.6682	29.666	22.2786	32.6597	50.3839	42.954	{NA}	{NA}	{NA}
Pkor_001905	67.853	51.2964	6.41075	7.79038	58.2146	12.0219	{NAD(P)H quinone oxidoreductase, PIG3 family protein [Pontibacter sp. BAB1700]}	{K10133 TP53I3 tumor protein p53-inducible protein 3 1.-.-.- Cellular Processes; Cell Growth and Death; p53 signaling pathway [PATH:ko04115]}	{COG0604 NADPH:quinone reductase and related Zn-dependent oxidoreductases CR Energy production and conversion ; General function prediction only ;}
Pkor_001443	218.042	152.445	177.468	107.574	188.138	204.911	{6, 7-dimethyl-8-ribityllumazine synthase [Pontibacter roseus]}	{K00794 ribH, RIB4 6,7-dimethyl-8-ribityllumazine synthase 2.5.1.78 Metabolism; Metabolism of Cofactors and Vitamins; Riboflavin metabolism [PATH:ko00740]}	{COG0054 Riboflavin synthase beta-chain H Coenzyme transport and metabolism ;}
Pkor_002950	35.1966	48.9639	20.7223	35.253	56.9569	43.6392	{hypothetical protein [Pontibacter roseus]}	{K07798 cusB Cu(I)/Ag(I) efflux system membrane protein CusB -- Environmental Information Processing; Signal Transduction; Two-component system [PATH:ko02020]}	{NA}
Pkor_002389	815.896	703.061	405.66	402.531	325.248	368.86	{hypothetical protein [Pontibacter roseus]}	{K02276 coxC cytochrome c oxidase subunit III 1.9.3.1 Metabolism; Energy Metabolism; Oxidative phosphorylation [PATH:ko00190]}	{COG1845 Heme/copper-type cytochrome/quinol oxidase, subunit 3 C Energy production and conversion ;}
Pkor_004111	312.066	287.369	194.711	250.292	278.466	267.531	{outer membrane transport energization protein exbb [Pontibacter sp. BAB1700]}	{K03561 exbB biopolymer transport protein ExbB -- Unclassified; Cellular Processes and Signaling; Cell motility and secretion}	{NA}
Pkor_003655	166.761	112.449	77.8611	143.957	274.548	226.188	{hypothetical protein [Pontibacter sp.]}	{NA}	{NA}
Pkor_004738	1211.58	1325.4	300.438	270.108	298.695	319.132	{aconitate hydratase [Pontibacter sp. BAB1700]}	{K01681 ACO, acnA aconitate hydratase 1 4.2.1.3 Metabolism; Carbohydrate Metabolism; Citrate cycle (TCA cycle) [PATH:ko00020] Metabolism; Carbohydrate Metabolism; Glyoxylate and dicarboxylate metabolism [PATH:ko00630] Metabolism; Energy Metabolism; Carbon fixation pathways in prokaryotes [PATH:ko00720]}	{COG1048 Aconitase A C Energy production and conversion ;}
Pkor_002485	85.0764	61.5704	43.9975	64.1887	90.7435	63.0344	{hypothetical protein [Pontibacter roseus]}	{NA}	{NA}
Pkor_003965	670.26	914.567	894.272	1555.13	1722.96	1886.11	{hypothetical protein [Pontibacter sp.]}	{NA}	{NA}
Pkor_000528	224.457	200.075	83.8764	84.4194	92.1579	86.1228	{hypothetical protein [Pontibacter roseus]}	{NA}	{NA}
Pkor_000056	51.4371	39.6194	13.2595	32.7566	55.4047	35.7024	{hypothetical protein [Pontibacter roseus]}	{NA}	{COG1063 Threonine dehydrogenase and related Zn-dependent dehydrogenases ER Amino acid transport and metabolism ; General function prediction only ;}
Pkor_000556	3.21006	7.88063	0.766197	12.215	18.8851	16.1316	{NA}	{NA}	{NA}
Pkor_002451	30.545	26.4018	8.62731	15.3638	30.096	16.2683	{hypothetical protein [Pontibacter roseus]}	{NA}	{NA}
Pkor_002843	116.042	93.2922	115.597	68.3298	107.749	95.8939	{hypothetical protein [Pontibacter sp.]}	{NA}	{NA}
Pkor_004543	52.4775	49.6822	14.3023	25.0038	53.6179	29.2539	{Cellulase [Pedobacter heparinus]}	{NA}	{NA}
Pkor_004411	24.4145	23.5378	7.76988	9.50383	30.7118	14.2615	{hypothetical protein [Pseudomonas sp. 313]}	{NA}	{NA}
Pkor_003053	28.8905	18.4313	28.3997	44.0936	65.8918	37.1289	{NAD(P)H azoreductase AzoB [Cupriavidus necator]}	{NA}	{COG0702 Predicted nucleoside-diphosphate-sugar epimerases MG Cell wall/membrane/envelope biogenesis ; Carbohydrate transport and metabolism ;}
Pkor_001253	35.4818	35.236	22.8781	78.9532	75.0965	78.8669	{hypothetical protein [Pontibacter roseus]}	{NA}	{NA}
Pkor_000681	280.395	258.892	76.1742	103.793	114.532	103.427	{alpha-L-fucosidase [Hymenobacter norwichensis]}	{K01206 E3.2.1.51, FUCA alpha-L-fucosidase 3.2.1.51 Metabolism; Glycan Biosynthesis and Metabolism; Other glycan degradation [PATH:ko00511]}	{NA}
Pkor_002120	762.921	646.145	338.626	593.816	596.55	569.74	{hypothetical protein [Pontibacter roseus]}	{K04074 divIVA cell division initiation protein -- Genetic Information Processing; Replication and Repair; Chromosome [BR:ko03036]}	{NA}
Pkor_000095	21.0113	7.89854	10.7825	41.4926	46.7312	53.742	{NA}	{NA}	{NA}
Pkor_001511	144.649	133.649	61.2645	167.726	251.212	244.228	{hypothetical protein [Pontibacter roseus]}	{K09001 anmK anhydro-N-acetylmuramic acid kinase 2.7.1.- Unclassified; Poorly Characterized; Function unknown}	{NA}
Pkor_004498	45.7782	34.4349	4.79706	12.8926	30.6007	14.6749	{phosphoserine phosphatase [Pontibacter sp. BAB1700]}	{NA}	{NA}
Pkor_003648	219.201	172.952	80.3959	116.975	170.492	164.507	{hydrolase [Pontibacter roseus]}	{K01506 E3.5.-.- -- -- Unclassified; Metabolism; Others}	{COG0388 Predicted amidohydrolase R General function prediction only ;}
Pkor_000937	-	7.27442	2.82903	10.1089	11.9051	13.7453	{NA}	{NA}	{NA}
Pkor_000429	45983.7	44736.7	82310.3	254426	208078	214427	{NA}	{NA}	{NA}
Pkor_004009	58.67	55.9221	42.577	116.097	112.588	97.2098	{oxidoreductase domain-containing protein [Pontibacter sp. BAB1700]}	{K00118 gfo glucose-fructose oxidoreductase 1.1.99.28 Unclassified; Metabolism; Others}	{COG0673 Predicted dehydrogenases and related proteins R General function prediction only ;}
Pkor_002534	31.8792	24.61	15.456	55.1635	100.636	100.769	{NA}	{NA}	{NA}
Pkor_000208	191.951	181.221	70.3602	117.838	169.615	149.16	{transcriptional regulator [Pontibacter roseus]}	{NA}	{COG0217 Uncharacterized conserved protein S Function unknown ;}
Pkor_003109	110.092	94.4801	45.2101	86.8532	85.6575	74.1893	{alcohol dehydrogenase [Pontibacter roseus]}	{K00001 E1.1.1.1, adh alcohol dehydrogenase 1.1.1.1 Metabolism; Carbohydrate Metabolism; Glycolysis / Gluconeogenesis [PATH:ko00010] Metabolism; Lipid Metabolism; Fatty acid metabolism [PATH:ko00071] Metabolism; Amino Acid Metabolism; Tyrosine metabolism [PATH:ko00350] Metabolism; Metabolism of Cofactors and Vitamins; Retinol metabolism [PATH:ko00830] Metabolism; Xenobiotics Biodegradation and Me…	{NA}
Pkor_000178	49.3663	63.0928	17.6746	38.571	79.0464	58.6955	{sugar transferase [Pontibacter sp. BAB1700]}	{K03606 wcaJ putative colanic acid biosysnthesis UDP-glucose lipid carrier transferase -- Unclassified; Cellular Processes and Signaling; Membrane and intracellular structural molecules}	{COG2148 Sugar transferases involved in lipopolysaccharide synthesis M Cell wall/membrane/envelope biogenesis ;}
Pkor_001182	112.629	115.074	112.118	150.018	137.16	133.374	{hypothetical protein [Pontibacter roseus]}	{NA}	{NA}
Pkor_000359	64.0203	89.4063	68.5044	137.823	146.124	126.676	{membrane protein [Pontibacter roseus]}	{NA}	{NA}
Pkor_001928	33.4155	43.3672	75.1057	166.615	126.663	108.361	{hypothetical protein [Pontibacter roseus]}	{NA}	{NA}
Pkor_000471	11.5562	5.09778	16.2051	49.2811	27.7749	33.5042	{NA}	{NA}	{NA}
Pkor_003079	37.7346	27.1399	14.073	20.4242	18.2741	10.3323	{NA}	{NA}	{NA}
Pkor_001214	1973.71	1954.38	745.198	549.086	547.864	652.883	{heat shock protein Hsp90 [Pontibacter roseus]}	{K04079 htpG, HSP90A molecular chaperone HtpG -- Genetic Information Processing; Folding, Sorting and Degradation; Chaperones and folding catalysts [BR:ko03110] Genetic Information Processing; Folding, Sorting and Degradation; Protein processing in endoplasmic reticulum [PATH:ko04141] Genetic Information Processing; Folding, Sorting and Degradation; Proteasome [BR:ko03051] Organismal Systems; Imm…	{COG0326 Molecular chaperone, HSP90 family O Posttranslational modification, protein turnover, chaperones ;}
Pkor_003508	25.6805	26.383	9.86062	20.3644	44.8596	23.8827	{NADPH-dependent FMN reductase [Methanolobus tindarius]}	{NA}	{COG0655 Multimeric flavodoxin WrbA R General function prediction only ;}
Pkor_004662	35.7293	29.9806	30.1149	126.142	111.508	99.7032	{NA}	{NA}	{NA}
Pkor_002863	82.1775	63.439	310.156	122.655	96.5443	76.77	{NA}	{NA}	{NA}
Pkor_002053	233.152	310.3	42.1005	111.464	84.6557	98.4878	{hypothetical protein [Flavobacterium enshiense]}	{NA}	{NA}
Pkor_004090	98.1419	137.748	42.1066	87.3104	119.067	89.5973	{anthranilate synthase [Pontibacter roseus]}	{K01657 trpE anthranilate synthase component I 4.1.3.27 Metabolism; Amino Acid Metabolism; Phenylalanine, tyrosine and tryptophan biosynthesis [PATH:ko00400]}	{COG0147 Anthranilate/para-aminobenzoate synthases component I EH Amino acid transport and metabolism ; Coenzyme transport and metabolism ;}
Pkor_003119	26.0666	13.9096	4.0787	8.81682	26.0159	9.40467	{tyrosyl-tRNA synthetase [Weeksella virosa]}	{K01866 YARS, tyrS tyrosyl-tRNA synthetase 6.1.1.1 Metabolism; Amino Acid Metabolism; Amino acid related enzymes [BR:ko01007] Genetic Information Processing; Translation; Aminoacyl-tRNA biosynthesis [PATH:ko00970]}	{COG0162 Tyrosyl-tRNA synthetase J Translation, ribosomal structure and biogenesis ;}
Pkor_002734	156.253	105.389	31.0795	57.6637	75.6702	67.1132	{thioredoxin [Hymenobacter norwichensis]}	{K03671 trxA thioredoxin 1 -- Genetic Information Processing; Folding, Sorting and Degradation; Chaperones and folding catalysts [BR:ko03110]}	{COG0526 Thiol-disulfide isomerase and thioredoxins OC Posttranslational modification, protein turnover, chaperones ; Energy production and conversion ;}
Pkor_002070	192.859	192.609	55.5087	58.5449	74.0152	63.5815	{hypothetical protein [Pontibacter roseus]}	{K02337 DPO3A1, dnaE DNA polymerase III subunit alpha 2.7.7.7 Metabolism; Nucleotide Metabolism; Purine metabolism [PATH:ko00230] Metabolism; Nucleotide Metabolism; Pyrimidine metabolism [PATH:ko00240] Genetic Information Processing; Replication and Repair; DNA replication [PATH:ko03030] Genetic Information Processing; Replication and Repair; DNA replication proteins [BR:ko03032] Genetic Informat…	{COG0587 DNA polymerase III, alpha subunit L Replication, recombination and repair ;}
Pkor_004829	50.8473	64.631	22.3423	20.6222	39.1336	20.6981	{hypothetical protein [Pontibacter roseus]}	{NA}	{NA}
Pkor_000915	48.2946	60.7367	142.238	137.829	151.218	138.239	{transposase [Leeuwenhoekiella blandensis]}	{K07483 K07483 transposase -- Unclassified; Genetic Information Processing; Replication, recombination and repair proteins}	{NA}
Pkor_004452	126.608	114.342	284.958	247.966	315.547	312.377	{NA}	{NA}	{NA}
Pkor_002854	45.1822	31.4632	20.9465	28.0466	52.3643	38.2905	{rhomboid family protein [Pontibacter sp. BAB1700]}	{NA}	{NA}
Pkor_004211	44.7337	38.0367	23.4122	35.0348	71.9447	54.2791	{hypothetical protein [Pontibacter sp.]}	{NA}	{NA}
Pkor_001630	238.828	274.752	74.934	83.9042	78.9621	67.7174	{peptidase M16 [Pontibacter roseus]}	{K07263 pqqL zinc protease 3.4.24.- Metabolism; Enzyme Families; Peptidases [BR:ko01002]}	{NA}
Pkor_000327	47.0809	49.9654	40.8638	89.4829	93.5555	77.487	{cell wall hydrolase/autolysin [Pedobacter heparinus]}	{NA}	{NA}
Pkor_001524	163.653	175.992	25.3559	52.7423	48.2012	47.9093	{diguanylate cyclase [Pontibacter sp. BAB1700]}	{K07170 K07170 GAF domain-containing protein -- Unclassified; Cellular Processes and Signaling; Signal transduction mechanisms}	{COG1956 GAF domain-containing protein T Signal transduction mechanisms ;}
Pkor_004062	51.5585	52.1031	33.9484	45.0237	70.2824	54.6375	{hypothetical protein [Nafulsella turpanensis]}	{NA}	{NA}
Pkor_003890	27.759	15.9722	24.6303	21.3792	44.7672	36.7797	{AraC family transcriptional regulator [Pontibacter sp. BAB1700]}	{NA}	{NA}
Pkor_003383	21.5333	17.8415	22.272	40.1218	43.4635	43.8398	{Cupin 2, conserved barrel domain protein [Nostoc punctiforme]}	{NA}	{NA}
Pkor_001923	94.1977	64.444	112.418	193.684	220.304	175.185	{nicotinamide mononucleotide transporter PnuC [Niastella koreensis]}	{K03811 pnuC nicotinamide mononucleotide transporter -- Unclassified; Cellular Processes and Signaling; Other transporters}	{NA}
Pkor_002989	34.8764	29.7509	16.2837	28.8923	60.1158	47.6447	{Quinoprotein glucose dehydrogenase [Zobellia galactanivorans]}	{NA}	{NA}
Pkor_002361	-	5.64181	5.0151	10.3387	22.9887	13.537	{NA}	{NA}	{NA}
Pkor_004079	153.686	172.196	48.4837	64.4054	89.5772	96.8665	{hypothetical protein [Pontibacter roseus]}	{K02501 hisH glutamine amidotransferase 2.4.2.- Metabolism; Amino Acid Metabolism; Histidine metabolism [PATH:ko00340]}	{COG0118 Glutamine amidotransferase E Amino acid transport and metabolism ;}
Pkor_004982	-	1.39985	1.45174	8.77882	14.8366	3.91861	{NA}	{NA}	{NA}
Pkor_004055	35.2189	25.415	50.8317	63.9752	128.55	89.0608	{hypothetical protein O71_19435, partial [Pontibacter sp. BAB1700]}	{NA}	{NA}
Pkor_001938	234.736	113.038	412.453	671.455	1190.8	1072.13	{hypothetical protein [Pontibacter roseus]}	{NA}	{NA}
Pkor_004287	48.4319	24.4101	11.56	39.5777	64.8327	40.2089	{metal-dependent hydrolase [Cecembia lonarensis LW9]}	{NA}	{COG2220 Predicted Zn-dependent hydrolases of the beta-lactamase fold R General function prediction only ;}
Pkor_003070	9.43364	8.68477	7.31796	57.5591	58.2064	54.7007	{NA}	{NA}	{NA}
Pkor_003268	59.3016	34.9962	25.224	38.9061	55.4189	40.7536	{hypothetical protein [Pontibacter roseus]}	{NA}	{NA}
Pkor_000285	15.7075	14.1163	10.8011	14.9181	27.0464	15.71	{hypothetical protein [Galbibacter sp.]}	{NA}	{NA}
Pkor_001751	17.2114	19.2405	17.6062	25.8101	37.045	20.9104	{hypothetical protein [Pontibacter roseus]}	{NA}	{NA}
Pkor_000831	65.9247	39.5089	27.1203	24.9331	36.0576	28.982	{putative MccF-like protein (microcin C7 resistance) [Pontibacter sp. BAB1700]}	{K01297 ldcA muramoyltetrapeptide carboxypeptidase 3.4.17.13 Metabolism; Enzyme Families; Peptidases [BR:ko01002]}	{NA}
Pkor_001519	225.521	210.843	101.389	200.617	220.591	255.669	{nifR3 family TIM-barrel protein [Pontibacter sp. BAB1700]}	{K00540 E1.-.-.- -- -- Unclassified; Metabolism; Others}	{COG0042 tRNA-dihydrouridine synthase J Translation, ribosomal structure and biogenesis ;}
Pkor_004382	-	6.64928	1.72394	8.21352	17.9639	14.8907	{NA}	{NA}	{NA}
Pkor_003559	9.85254	7.84213	3.13555	12.2277	55.3717	14.2295	{hypothetical protein [Pontibacter sp.]}	{NA}	{NA}
Pkor_002242	59.0372	70.2511	102.237	89.9916	126.348	125.924	{hypothetical protein [Nafulsella turpanensis]}	{K07305 msrB peptide-methionine (R)-S-oxide reductase 1.8.4.12 Unclassified; Genetic Information Processing; Protein folding and associated processing}	{COG0229 Conserved domain frequently associated with peptide methionine sulfoxide reductase O Posttranslational modification, protein turnover, chaperones ;}
Pkor_001934	46.4984	25.8102	15.5053	42.8882	54.9464	52.5141	{putative endonuclease [Myxococcus xanthus]}	{NA}	{COG1502 Phosphatidylserine/phosphatidylglycerophosphate/cardiolipin synthases and related enzymes I Lipid transport and metabolism ;}
Pkor_000516	115.562	132.18	94.4511	240.777	256.268	231.934	{NA}	{NA}	{NA}
Pkor_000589	47.6363	40.674	13.7915	26.3913	38.1007	29.2131	{hypothetical protein [Pontibacter roseus]}	{NA}	{COG2230 Cyclopropane fatty acid synthase and related methyltransferases M Cell wall/membrane/envelope biogenesis ;}
Pkor_001848	503.155	492.086	128.151	176.325	144.396	158.132	{50S ribosomal protein L22 [Pontibacter roseus]}	{K02890 RP-L22, rplV large subunit ribosomal protein L22 -- Genetic Information Processing; Translation; Ribosome [PATH:ko03010] Genetic Information Processing; Translation; Ribosome [BR:ko03011]}	{COG0091 Ribosomal protein L22 J Translation, ribosomal structure and biogenesis ;}
Pkor_000160	87.0568	56.8587	39.8116	45.0859	99.2712	68.6959	{glycosyl transferase [Ignavibacterium album]}	{K01043 E2.-.-.- -- -- Unclassified; Metabolism; Others}	{NA}
Pkor_000349	543.604	538.893	208.087	292.351	239.843	253.5	{hypothetical protein [Pontibacter roseus]}	{NA}	{COG0662 Mannose-6-phosphate isomerase G Carbohydrate transport and metabolism ;}
Pkor_004016	148.251	129.842	48.4627	50.8669	47.3018	36.5446	{hypothetical protein [Pontibacter roseus]}	{K07396 K07396 putative protein-disulfide isomerase -- Unclassified; Genetic Information Processing; Protein folding and associated processing}	{NA}
Pkor_003537	8.72167	4.12618	1.04087	0.953674	31.0783	7.11758	{Rha family transcriptional regulator [Enterobacter cloacae]}	{NA}	{NA}
Pkor_004994	12.0904	7.87344	7.95278	27.3015	32.2765	22.1368	{family 31 glycosyl hydrolase, alpha-glucosidase [Echinicola vietnamensis]}	{NA}	{NA}
Pkor_004418	20.804	14.9329	14.9649	13.1628	32.2236	15.717	{ferrichrome-iron receptor [Hymenobacter norwichensis]}	{NA}	{NA}
Pkor_002315	50.912	55.4261	354.722	414.926	514.275	440.37	{hypothetical protein [Pontibacter roseus]}	{K00757 E2.4.2.3, udp uridine phosphorylase 2.4.2.3 Metabolism; Nucleotide Metabolism; Pyrimidine metabolism [PATH:ko00240] Metabolism; Xenobiotics Biodegradation and Metabolism; Drug metabolism - other enzymes [PATH:ko00983]}	{NA}
Pkor_000222	314.85	356.013	113.085	165.515	167.979	162.603	{diapophytoene dehydrogenase [Pontibacter roseus]}	{K00658 DLST, sucB 2-oxoglutarate dehydrogenase E2 component (dihydrolipoamide succinyltransferase) 2.3.1.61 Metabolism; Carbohydrate Metabolism; Citrate cycle (TCA cycle) [PATH:ko00020] Metabolism; Amino Acid Metabolism; Lysine degradation [PATH:ko00310]}	{COG0508 Pyruvate/2-oxoglutarate dehydrogenase complex, dihydrolipoamide acyltransferase (E2) component, and related enzymes C Energy production and conversion ;}
Pkor_004598	31.4265	29.0234	18.6103	29.2307	47.1489	29.2176	{hypothetical protein [Chlorogloeopsis]}	{NA}	{NA}
Pkor_002372	18.7906	6.05463	2.01827	2.09576	24.8057	7.38484	{DltE [Cystobacter fuscus]}	{K14189 dltE uncharacterized oxidoreductase 1.-.-.- Unclassified; Cellular Processes and Signaling; Membrane and intracellular structural molecules}	{COG3967 Short-chain dehydrogenase involved in D-alanine esterification of lipoteichoic acid and wall teichoic acid (D-alanine transfer protein) M Cell wall/membrane/envelope biogenesis ;}
Pkor_003086	29.2386	14.6338	10.4683	34.1634	45.7505	40.3664	{hypothetical protein [Spirosoma spitsbergense]}	{K07497 K07497 putative transposase -- Unclassified; Genetic Information Processing; Replication, recombination and repair proteins}	{COG2801 Transposase and inactivated derivatives L Replication, recombination and repair ;}
Pkor_002697	156.165	124.839	48.581	79.9153	122.498	92.9665	{ribosomal large subunit pseudouridine synthase E [Pontibacter roseus]}	{K06181 rluE ribosomal large subunit pseudouridine synthase E 5.4.99.12 Genetic Information Processing; Translation; Ribosome Biogenesis [BR:ko03009]}	{COG1187 16S rRNA uridine-516 pseudouridylate synthase and related pseudouridylate synthases J Translation, ribosomal structure and biogenesis ;}
Pkor_003879	-	2.25161	0.218913	0.962757	16.0556	6.85446	{hypothetical protein [Pontibacter roseus]}	{NA}	{NA}
Pkor_004376	419.216	364.426	426.834	538.871	766.758	745.073	{hypothetical protein [Pontibacter roseus]}	{NA}	{NA}
Pkor_001321	323.301	278.547	130.166	120.116	119.039	107.248	{hypothetical protein [Pontibacter roseus]}	{K01834 PGAM, gpm phosphoglycerate mutase 5.4.2.1 Metabolism; Carbohydrate Metabolism; Glycolysis / Gluconeogenesis [PATH:ko00010] Metabolism; Energy Metabolism; Methane metabolism [PATH:ko00680]}	{COG0696 Phosphoglyceromutase G Carbohydrate transport and metabolism ;}
Pkor_003103	179.685	164.34	83.6743	114.28	97.8745	89.98	{hypothetical protein [Pontibacter roseus]}	{NA}	{NA}
Pkor_002016	24.0708	12.636	28.3012	38.1644	52.2566	42.6188	{TonB-dependent receptor plug [Dyadobacter fermentans DSM 18053]}	{NA}	{NA}
Pkor_003413	37.5925	22.004	36.2236	77.0046	78.0155	61.9849	{NA}	{NA}	{NA}
Pkor_002380	303.512	179.892	118.169	121.85	181.252	154.237	{quinol: cytochrome c oxidoreductase quinone-binding subunit 1 [Pontibacter sp. BAB1700]}	{K00185 E1.2.7.-MC molybdopterin oxidoreductase, membrane subunit 1.2.7.- Unclassified; Metabolism; Energy metabolism}	{NA}
Pkor_004142	85.9128	51.3315	19.7261	13.2948	36.179	14.8607	{Trehalose-6-phosphate phosphatase [Lutibaculum baratangense]}	{K01087 E3.1.3.12, otsB trehalose-phosphatase 3.1.3.12 Metabolism; Carbohydrate Metabolism; Starch and sucrose metabolism [PATH:ko00500]}	{COG0637 Predicted phosphatase/phosphohexomutase R General function prediction only ;}
Pkor_003140	61.196	27.7079	26.4093	37.2095	64.8385	38.5821	{membrane protein [Pontibacter roseus]}	{NA}	{NA}
Pkor_003018	32.2058	10.7551	12.3219	31.8183	43.6298	25.7536	{hypothetical protein [Pontibacter roseus]}	{K06889 K06889 -- -- Unclassified; Poorly Characterized; General function prediction only}	{NA}
Pkor_000821	64.0344	31.3178	39.0462	106.735	120.166	88.9576	{NA}	{NA}	{NA}
Pkor_002088	110.679	102.424	41.6174	44.4224	52.5487	42.1555	{php domain protein [Pontibacter sp. BAB1700]}	{K02347 dpx DNA polymerase (family X) -- Genetic Information Processing; Replication and Repair; DNA repair and recombination proteins [BR:ko03400]}	{COG1387 Histidinol phosphatase and related hydrolases of the PHP family ER Amino acid transport and metabolism ; General function prediction only ;}
Pkor_002522	462.248	360.985	1824.65	2129.75	2470.41	2501.64	{NA}	{NA}	{NA}
Pkor_000211	30.4582	20.4805	53.8832	145.052	150.909	178.689	{transposase for [Microscilla marina]}	{NA}	{NA}
Pkor_000304	78.6806	91.2979	41.6681	112.274	102.315	122.294	{NA}	{NA}	{NA}
Pkor_005014	30.1466	29.2954	10.7934	23.734	35.327	44.6722	{NA}	{NA}	{NA}
Pkor_003799	2142.58	1951.17	5566.75	5814.97	4232.9	4950.57	{hypothetical protein [Pontibacter roseus]}	{NA}	{NA}
Pkor_002829	21.0113	21.9532	7.76147	9.05867	46.3723	14.3106	{family 2 glycosyl transferase [Pontibacter sp. BAB1700]}	{K00754 E2.4.1.- -- -- Metabolism; Carbohydrate Metabolism; Fructose and mannose metabolism [PATH:ko00051]}	{NA}
Pkor_004188	35.0882	48.5712	63.6322	61.6546	67.6416	61.627	{hypothetical protein [Pontibacter roseus]}	{K07058 K07058 membrane protein -- Unclassified; Poorly Characterized; General function prediction only}	{COG1295 Predicted membrane protein S Function unknown ;}
Pkor_004163	1.6568	11.5667	4.59718	15.0547	15.0368	15.4778	{hypothetical protein [Cecembia lonarensis LW9, B879_04149]}	{K07487 K07487 transposase -- Unclassified; Genetic Information Processing; Replication, recombination and repair proteins}	{COG3666 Transposase and inactivated derivatives L Replication, recombination and repair ;}
Pkor_002613	76.7115	131.865	27.9965	48.5749	61.6412	54.1423	{glucuronate isomerase [Pontibacter sp. BAB1700]}	{K01812 uxaC glucuronate isomerase 5.3.1.12 Metabolism; Carbohydrate Metabolism; Pentose and glucuronate interconversions [PATH:ko00040]}	{COG1904 Glucuronate isomerase G Carbohydrate transport and metabolism ;}
Pkor_000102	11.1385	13.2451	40.2115	164.788	231.749	268.751	{transposase [Zunongwangia profunda]}	{NA}	{NA}
Pkor_000941	560.682	541.024	520.766	1051.82	999.091	931.272	{hypothetical protein [Pontibacter roseus]}	{K08301 rng, cafA ribonuclease G 3.1.26.- Genetic Information Processing; Translation; Ribosome Biogenesis [BR:ko03009]}	{NA}
Pkor_003621	182.83	198.777	50.2671	102.568	113.451	104.457	{DNA ligase, nad-dependent [Pontibacter sp. BAB1700]}	{K01972 E6.5.1.2, ligA, ligB DNA ligase (NAD+) 6.5.1.2 Genetic Information Processing; Replication and Repair; DNA replication [PATH:ko03030] Genetic Information Processing; Replication and Repair; DNA replication proteins [BR:ko03032] Genetic Information Processing; Replication and Repair; Base excision repair [PATH:ko03410] Genetic Information Processing; Replication and Repair; Nucleotide exci…	{COG0272 NAD-dependent DNA ligase (contains BRCT domain type II) L Replication, recombination and repair ;}
Pkor_002319	973.155	1022.51	147.352	144.984	148.947	228.063	{ferredoxin [Pontibacter roseus]}	{NA}	{COG1145 Ferredoxin C Energy production and conversion ;}
Pkor_004532	167.447	180.797	74.9387	191.013	154.145	165.469	{hypothetical protein [Pontibacter roseus]}	{NA}	{NA}
Pkor_003066	43.9809	46.1361	28.2793	63.2447	67.4873	59.5629	{NA}	{NA}	{NA}
Pkor_000824	370.175	384.757	76.2459	62.3796	99.8068	70.2165	{hypothetical protein [Pontibacter roseus]}	{K05905 E1.8.1.8 protein-disulfide reductase 1.8.1.8 Unclassified; Genetic Information Processing; Protein folding and associated processing}	{NA}
Pkor_001296	32.3574	14.5398	43.5813	125.553	118.064	132.23	{NA}	{NA}	{NA}
Pkor_002367	17.3343	11.0821	2.75831	3.03268	9.94923	6.70083	{NA}	{NA}	{NA}
Pkor_002336	13.7265	3.07382	2.92212	4.86787	27.7343	7.98315	{NA}	{NA}	{NA}
Pkor_003746	181.389	201.554	181.21	336.282	286.303	386.782	{hypothetical protein [Pontibacter roseus]}	{NA}	{NA}
Pkor_000142	102.722	134.687	199.49	589.076	451.065	476.503	{NA}	{NA}	{NA}
Pkor_004286	104.541	98.3199	85.7556	177.333	180.731	155.886	{glucose-fructose oxidoreductase [Segetibacter koreensis]}	{K00118 gfo glucose-fructose oxidoreductase 1.1.99.28 Unclassified; Metabolism; Others}	{NA}
Pkor_001472	4074.63	3797.8	6035.07	2909.97	2799.91	2816.83	{peptidase membrane zinc metallopeptidase putative [Pontibacter sp. BAB1700]}	{K06973 K06973 -- -- Unclassified; Poorly Characterized; General function prediction only}	{COG2738 Predicted Zn-dependent protease R General function prediction only ;}
Pkor_002895	84.3555	70.8134	15.7992	23.193	33.9687	24.5037	{hypothetical protein [Pontibacter roseus]}	{NA}	{NA}
Pkor_001637	976.956	1004.39	249.972	176.774	206.294	196.714	{lipoyl synthase [Pontibacter sp. BAB1700]}	{K03644 lipA lipoic acid synthetase 2.8.1.8 Metabolism; Metabolism of Cofactors and Vitamins; Lipoic acid metabolism [PATH:ko00785]}	{COG0320 Lipoate synthase H Coenzyme transport and metabolism ;}
Pkor_001417	134.452	109.969	68.6925	53.5094	122.293	81.4695	{protease [Pontibacter roseus]}	{NA}	{NA}
Pkor_001092	50.1665	57.0429	36.3498	34.0883	50.6459	40.4012	{hypothetical protein [Pontibacter roseus]}	{K08296 sixA phosphohistidine phosphatase 3.1.3.- Unclassified; Metabolism; Others}	{NA}
Pkor_000983	4864.46	4628.03	3156.92	8525.89	6820.67	7873.6	{hypothetical protein [Pontibacter roseus]}	{K03832 tonB periplasmic protein TonB -- Unclassified; Cellular Processes and Signaling; Membrane and intracellular structural molecules}	{NA}
Pkor_001853	428.425	392.686	182.99	312.391	445.423	424.446	{50S ribosomal protein L14 [Pontibacter roseus]}	{K02874 RP-L14, rplN large subunit ribosomal protein L14 -- Genetic Information Processing; Translation; Ribosome [PATH:ko03010] Genetic Information Processing; Translation; Ribosome [BR:ko03011]}	{COG0093 Ribosomal protein L14 J Translation, ribosomal structure and biogenesis ;}
Pkor_000714	21.3426	22.2841	9.75347	20.696	55.6469	29.0436	{outer membrane efflux protein [Niastella koreensis GR20-10]}	{NA}	{NA}
Pkor_000413	1001.54	833.753	503.929	495.553	383.386	518.113	{plasmid maintenance system antidote protein, XRE family [Flavobacterium johnsoniae UW101]}	{NA}	{NA}
Pkor_000741	13.1601	8.70795	2.65033	6.25963	45.9104	8.58469	{hypothetical protein [Sphingobacterium sp.]}	{NA}	{NA}
Pkor_000465	67.4112	44.9442	139.831	133.522	131.505	114.783	{hypothetical protein [Pontibacter roseus]}	{NA}	{NA}
Pkor_001127	71.2718	47.6483	33.0511	52.237	57.5623	47.2305	{hypothetical protein [Pontibacter sp.]}	{NA}	{NA}
Pkor_004169	808.935	846.01	825.079	1161.52	1204.69	1171.16	{transposase [Microscilla marina]}	{K07491 K07491 putative transposase -- Unclassified; Genetic Information Processing; Replication, recombination and repair proteins}	{COG1943 Transposase and inactivated derivatives L Replication, recombination and repair ;}
Pkor_000754	33.7202	31.0973	20.6244	63.8799	83.263	71.8738	{hypothetical protein [Cecembia lonarensis]}	{NA}	{NA}
Pkor_001664	272.139	341.999	834.305	657.809	552.655	608.556	{hypothetical protein [Pontibacter roseus]}	{K02004 ABC.CD.P -- -- Environmental Information Processing; Membrane Transport; Transporters [BR:ko02000]}	{NA}
Pkor_002043	84.2924	91.7861	33.4242	69.9301	104.174	61.3148	{hypothetical protein [Spirosoma linguale]}	{NA}	{NA}
Pkor_004332	116.085	133.106	55.4158	38.8348	70.53	57.0025	{cation efflux protein [Muricauda ruestringensis DSM 13258]}	{NA}	{NA}
Pkor_001484	181.344	213.132	190.111	251.759	249.343	252.547	{hypothetical protein [Pontibacter roseus]}	{K03640 pal peptidoglycan-associated lipoprotein -- Unclassified; Cellular Processes and Signaling; Membrane and intracellular structural molecules}	{NA}
Pkor_003454	7.16664	14.7074	13.8984	17.6319	37.5345	19.8543	{hypothetical protein [Pontibacter roseus]}	{NA}	{COG3439 Uncharacterized conserved protein S Function unknown ;}
Pkor_004468	915.313	894.79	98.0935	85.357	109.376	99.403	{hypothetical protein [Pontibacter roseus]}	{K06910 K06910 -- -- Unclassified; Poorly Characterized; General function prediction only}	{COG1881 Phospholipid-binding protein R General function prediction only ;}
Pkor_002208	33.8982	20.0168	3.92293	3.10008	29.9214	8.33881	{hypothetical protein [Pontibacter roseus]}	{NA}	{COG2335 Secreted and surface protein containing fasciclin-like repeats M Cell wall/membrane/envelope biogenesis ;}
Pkor_000555	22.9811	16.7239	10.8138	29.8099	44.2816	32.4043	{AraC family transcriptional regulator [Pontibacter sp. BAB1700]}	{NA}	{NA}
Pkor_002839	14.223	6.04686	4.95081	6.37641	25.3408	8.09445	{alanine acetyltransferase [Sorangium cellulosum]}	{K00121 frmA, ADH5, adhC S-(hydroxymethyl)glutathione dehydrogenase / alcohol dehydrogenase 1.1.1.284 1.1.1.1 Metabolism; Carbohydrate Metabolism; Glycolysis / Gluconeogenesis [PATH:ko00010] Metabolism; Energy Metabolism; Methane metabolism [PATH:ko00680] Metabolism; Lipid Metabolism; Fatty acid metabolism [PATH:ko00071] Metabolism; Amino Acid Metabolism; Tyrosine metabolism [PATH:ko00350] Metabo…	{COG1063 Threonine dehydrogenase and related Zn-dependent dehydrogenases ER Amino acid transport and metabolism ; General function prediction only ;}
Pkor_003003	343.695	481.376	153.622	413.23	239.562	263.268	{threonine dehydratase [Hymenobacter norwichensis]}	{K01754 E4.3.1.19, ilvA, tdcB threonine dehydratase 4.3.1.19 Metabolism; Amino Acid Metabolism; Glycine, serine and threonine metabolism [PATH:ko00260] Metabolism; Amino Acid Metabolism; Valine, leucine and isoleucine biosynthesis [PATH:ko00290]}	{COG1171 Threonine dehydratase E Amino acid transport and metabolism ;}
Pkor_004578	9.82512	8.25551	5.08109	6.75294	20.1401	10.4898	{protein of unknown function DUF839 [Chitinophaga pinensis DSM 2588]}	{NA}	{NA}
Pkor_000588	69.1309	83.9076	40.7589	98.5622	119.331	86.4194	{oxidoreductase [Pontibacter roseus]}	{NA}	{COG0702 Predicted nucleoside-diphosphate-sugar epimerases MG Cell wall/membrane/envelope biogenesis ; Carbohydrate transport and metabolism ;}
Pkor_003663	1183.09	1260.31	152.603	168.84	193.518	229.709	{30S ribosomal protein S1 [Pontibacter sp. BAB1700]}	{K02945 RP-S1, rpsA small subunit ribosomal protein S1 -- Genetic Information Processing; Translation; Ribosome [PATH:ko03010] Genetic Information Processing; Translation; Ribosome [BR:ko03011]}	{COG0539 Ribosomal protein S1 J Translation, ribosomal structure and biogenesis ;}
Pkor_002577	-	2.48862	1.93565	6.91665	22.6912	25.6016	{NA}	{NA}	{NA}
Pkor_000486	345.103	384.261	166.821	457.395	434.995	400.214	{hypothetical protein [Pontibacter sp. BAB1700, O71_03941]}	{NA}	{NA}
Pkor_001879	167.823	162.067	248.95	286.077	349.596	347.134	{hypothetical protein [Pontibacter roseus]}	{K01524 ppx-gppA exopolyphosphatase / guanosine-5'-triphosphate,3'-diphosphate pyrophosphatase 3.6.1.11 3.6.1.40 Metabolism; Nucleotide Metabolism; Purine metabolism [PATH:ko00230]}	{NA}
Pkor_001673	13.8675	16.6675	3.30997	5.45883	13.2656	4.76503	{NA}	{NA}	{NA}
Pkor_002959	22.4143	11.1632	16.1376	15.8143	32.6368	30.4917	{NADH: ubiquinone oxidoreductase subunit L [Pontibacter roseus]}	{K00341 nuoL NADH dehydrogenase I subunit L 1.6.5.3 Metabolism; Energy Metabolism; Oxidative phosphorylation [PATH:ko00190]}	{COG1009 NADH:ubiquinone oxidoreductase subunit 5 (chain L)/Multisubunit Na+/H+ antiporter, MnhA subunit CP Energy production and conversion ; Inorganic ion transport and metabolism ;}
Pkor_000599	398.591	404.967	1045.12	418.665	378.295	380.597	{cytidylate kinase [Pontibacter sp. BAB1700]}	{K00945 cmk cytidylate kinase 2.7.4.14 Metabolism; Nucleotide Metabolism; Pyrimidine metabolism [PATH:ko00240]}	{COG0283 Cytidylate kinase F Nucleotide transport and metabolism ;}
Pkor_001990	713.516	794.335	808.766	818.825	843.859	790.438	{hypothetical protein [Pontibacter sp.]}	{K00782 ykgG hypothetical protein -- Unclassified; Poorly Characterized; Function unknown}	{NA}
Pkor_001105	22.1075	27.5993	43.1735	77.2675	100.934	97.6314	{hypothetical protein [Pontibacter roseus]}	{NA}	{NA}
Pkor_002873	93.5256	72.7512	21.2861	48.6261	71.4349	46.6052	{hypothetical protein [Pontibacter roseus]}	{NA}	{NA}
Pkor_001590	83.728	51.2538	32.0588	28.3813	63.7001	35.2882	{sigma factor sigB regulation protein rsbQ [Pontibacter sp. BAB1700]}	{K01066 E3.1.1.- esterase / lipase 3.1.1.- Metabolism; Biosynthesis of Other Secondary Metabolites; Tropane, piperidine and pyridine alkaloid biosynthesis [PATH:ko00960] Metabolism; Xenobiotics Biodegradation and Metabolism; Aminobenzoate degradation [PATH:ko00627] Metabolism; Xenobiotics Biodegradation and Metabolism; Bisphenol degradation [PATH:ko00363]}	{COG0596 Predicted hydrolases or acyltransferases (alpha/beta hydrolase superfamily) R General function prediction only ;}
Pkor_000532	925.008	1133.63	442.55	761.593	767.763	824.393	{hypothetical protein [Pontibacter roseus]}	{K00012 UGDH, ugd UDPglucose 6-dehydrogenase 1.1.1.22 Metabolism; Carbohydrate Metabolism; Pentose and glucuronate interconversions [PATH:ko00040] Metabolism; Carbohydrate Metabolism; Ascorbate and aldarate metabolism [PATH:ko00053] Metabolism; Carbohydrate Metabolism; Starch and sucrose metabolism [PATH:ko00500] Metabolism; Carbohydrate Metabolism; Amino sugar and nucleotide sugar metabolism [PA…	{COG1004 Predicted UDP-glucose 6-dehydrogenase M Cell wall/membrane/envelope biogenesis ;}
Pkor_002089	45.5137	24.9876	10.6937	19.2225	51.3278	26.391	{hypothetical protein [Pontibacter roseus]}	{K02843 waaF, rfaF heptosyltransferase II 2.4.-.- Metabolism; Glycan Biosynthesis and Metabolism; Glycosyltransferases [BR:ko01003] Metabolism; Glycan Biosynthesis and Metabolism; Lipopolysaccharide biosynthesis [PATH:ko00540] Metabolism; Glycan Biosynthesis and Metabolism; Lipopolysaccharide biosynthesis proteins [BR:ko01005]}	{NA}
Pkor_000391	26.6952	13.6085	13.4562	27.6076	46.6716	29.012	{cytochrome c class I [Fibrella aestuarina]}	{NA}	{NA}
Pkor_001466	151.062	137.245	35.3352	49.405	60.4215	48.1272	{glucosamine--fructose-6-phosphate aminotransferase [Pontibacter sp. BAB1700]}	{K00820 E2.6.1.16, glmS glucosamine--fructose-6-phosphate aminotransferase (isomerizing) 2.6.1.16 Metabolism; Carbohydrate Metabolism; Amino sugar and nucleotide sugar metabolism [PATH:ko00520] Metabolism; Amino Acid Metabolism; Alanine, aspartate and glutamate metabolism [PATH:ko00250] Metabolism; Enzyme Families; Peptidases [BR:ko01002]}	{COG0449 Glucosamine 6-phosphate synthetase, contains amidotransferase and phosphosugar isomerase domains M Cell wall/membrane/envelope biogenesis ;}
Pkor_000788	8.17106	6.80599	1.11447	12.7128	20.9369	17.2973	{hypothetical protein [Pontibacter sp.]}	{NA}	{NA}
Pkor_000916	74.9592	63.6688	68.4784	98.006	92.0656	84.9749	{Integrase, catalytic region [Kordia algicida]}	{K07497 K07497 putative transposase -- Unclassified; Genetic Information Processing; Replication, recombination and repair proteins}	{COG2801 Transposase and inactivated derivatives L Replication, recombination and repair ;}
Pkor_003589	44.1473	26.6303	25.6202	20.4451	48.1935	33.4623	{hypothetical protein [Pontibacter roseus]}	{NA}	{NA}
Pkor_000398	32.8273	29.5055	20.1056	27.5281	50.8819	35.6862	{histidine kinase [Fibrisoma limi]}	{NA}	{NA}
Pkor_003252	335.605	386.602	212.077	263.953	287.45	302.673	{hypothetical protein [Pontibacter roseus]}	{K00615 E2.2.1.1, tktA, tktB transketolase 2.2.1.1 Metabolism; Carbohydrate Metabolism; Pentose phosphate pathway [PATH:ko00030] Metabolism; Energy Metabolism; Carbon fixation in photosynthetic organisms [PATH:ko00710] Metabolism; Metabolism of Terpenoids and Polyketides; Biosynthesis of ansamycins [PATH:ko01051]}	{NA}
Pkor_002686	12.6836	15.569	28.9286	27.6455	40.444	33.141	{NA}	{NA}	{NA}
Pkor_002392	347.311	326.354	125.093	112.783	148.073	139.409	{membrane protein [Pontibacter roseus]}	{K08976 K08976 putative membrane protein -- Unclassified; Poorly Characterized; Function unknown}	{COG2322 Predicted membrane protein S Function unknown ;}
Pkor_000906	154.753	100.684	38.3765	31.6454	82.766	54.1246	{hypothetical protein [Pontibacter sp.]}	{NA}	{NA}
Pkor_003195	106.673	106.291	58.1973	139.137	127.463	115.526	{hypothetical protein [Pontibacter roseus]}	{NA}	{NA}
Pkor_004856	27.9321	21.3449	24.3149	51.1676	50.7678	47.9185	{putative 45, 4 kDa protein in snaA-snaB intergenic region ORF401 [Fibrella aestuarina]}	{K07496 K07496 putative transposase -- Unclassified; Genetic Information Processing; Replication, recombination and repair proteins}	{COG0675 Transposase and inactivated derivatives L Replication, recombination and repair ;}
Pkor_003489	434.979	541.663	407.515	231.793	242.122	215.712	{hypothetical protein [Roseburia inulinivorans]}	{K13059 nahK, lnpB N-acetylhexosamine 1-kinase 2.7.1.162 Unclassified; Metabolism; Carbohydrate metabolism}	{NA}
Pkor_002041	39.7245	45.9908	12.9296	67.2877	95.8649	86.5524	{NA}	{NA}	{NA}
Pkor_002548	5.37498	0.824717	3.20733	8.4633	10.0264	9.69629	{NA}	{NA}	{NA}
Pkor_000814	85.8349	61.5917	23.26	30.5335	56.3281	36.9858	{aspartyl-tRNA synthetase [Pontibacter sp. BAB1700]}	{K01876 DARS, aspS aspartyl-tRNA synthetase 6.1.1.12 Metabolism; Amino Acid Metabolism; Amino acid related enzymes [BR:ko01007] Genetic Information Processing; Translation; Aminoacyl-tRNA biosynthesis [PATH:ko00970]}	{COG0173 Aspartyl-tRNA synthetase J Translation, ribosomal structure and biogenesis ;}
Pkor_001750	70.5125	54.6969	45.3484	74.5321	88.0628	72.687	{hypothetical protein [Pontibacter roseus]}	{NA}	{COG0262 Dihydrofolate reductase H Coenzyme transport and metabolism ;}
Pkor_002937	1625.77	2515.28	2829.82	980.309	1084.31	1057.54	{hypothetical protein [Pontibacter roseus]}	{NA}	{NA}
Pkor_004511	77.0414	66.2668	70.0935	64.5783	92.3392	80.118	{hypothetical protein [Pontibacter roseus]}	{NA}	{NA}
Pkor_003132	30.1466	9.63663	13.7915	17.8005	38.2108	22.6598	{NA}	{NA}	{NA}
Pkor_001709	19.9245	1.83428	5.23127	4.18301	18.8692	7.7021	{NA}	{NA}	{NA}
Pkor_004567	150.665	143.667	39.5389	52.2698	65.649	44.6214	{hypothetical protein [Pontibacter roseus]}	{NA}	{NA}
Pkor_002828	46.1212	45.9585	23.3776	51.678	76.8128	59.2958	{hypothetical protein [Pontibacter roseus]}	{NA}	{NA}
Pkor_002027	75.0403	63.9022	21.4933	37.4162	56.6374	58.2092	{NA}	{NA}	{NA}
Pkor_000967	38.3647	35.6782	24.0096	39.0443	59.0777	68.4853	{NA}	{NA}	{NA}
Pkor_004255	38.3753	20.3409	18.2152	20.4849	53.3128	26.7471	{hypothetical protein [Fusobacterium periodonticum]}	{NA}	{NA}
Pkor_004451	48.3397	45.8235	12.2591	28.424	67.5854	60.4194	{putative TonB-dependent outer membrane receptor protein [Microscilla marina ATCC 23134]}	{NA}	{NA}
Pkor_002360	99.787	103.94	82.0049	150.768	155.24	126.217	{hydrolase, coce/nond family protein [Pontibacter sp. BAB1700]}	{K06978 K06978 -- -- Unclassified; Poorly Characterized; General function prediction only}	{NA}
Pkor_003354	11.5562	19.0613	30.8011	186.51	177.428	145.929	{hypothetical protein [Pontibacter roseus]}	{NA}	{NA}
Pkor_002407	376.297	302.761	64.6107	95.0378	106.787	118.788	{trigger factor [Pontibacter sp. BAB1700]}	{K03545 tig trigger factor -- Unclassified; Genetic Information Processing; Protein folding and associated processing}	{NA}
Pkor_003316	24.3964	11.2299	9.80732	11.7938	24.8731	13.0708	{transferase [Pontibacter roseus]}	{K03819 wcaB putative colanic acid biosynthesis acetyltransferase WcaB 2.3.1.- Unclassified; Metabolism; Others}	{COG1045 Serine acetyltransferase E Amino acid transport and metabolism ;}
Pkor_003023	17.5336	13.696	20.0691	97.7779	91.6015	66.1354	{NA}	{NA}	{NA}
Pkor_003223	-	2.65581	2.30872	3.74076	17.97	3.67348	{RNA polymerase subunit sigma24 [Pontibacter roseus]}	{K03088 SIG3.2, rpoE RNA polymerase sigma-70 factor, ECF subfamily -- Genetic Information Processing; Transcription; Transcription machinery [BR:ko03021]}	{NA}
Pkor_001996	153.378	154.429	54.3813	90.7956	109.435	99.211	{glycosyltransferase [Pontibacter roseus]}	{NA}	{NA}
Pkor_001330	79.4171	105.92	39.8557	35.5372	78.6003	57.8574	{hypothetical protein [Pontibacter roseus]}	{K08977 K08977 putative membrane protein -- Unclassified; Poorly Characterized; Function unknown}	{NA}
Pkor_004754	247.633	197.463	115.915	130.366	138.255	120.415	{hypothetical protein [Pontibacter sp.]}	{NA}	{NA}
Pkor_004102	97.5387	65.1507	11.1345	17.5284	35.1418	34.0164	{ribulose-phosphate 3-epimerase [Pontibacter roseus]}	{K01783 rpe, RPE ribulose-phosphate 3-epimerase 5.1.3.1 Metabolism; Carbohydrate Metabolism; Pentose phosphate pathway [PATH:ko00030] Metabolism; Carbohydrate Metabolism; Pentose and glucuronate interconversions [PATH:ko00040] Metabolism; Energy Metabolism; Carbon fixation in photosynthetic organisms [PATH:ko00710]}	{COG0036 Pentose-5-phosphate-3-epimerase G Carbohydrate transport and metabolism ;}
Pkor_000171	72.3366	42.3659	16.1077	29.7481	57.341	41.0348	{Soluble ligand binding domain containing protein [Pontibacter sp. BAB1700]}	{K01991 ABC-2.OM, wza polysaccharide export outer membrane protein -- Unclassified; Cellular Processes and Signaling; Pores ion channels}	{NA}
Pkor_002468	93.6582	92.8291	33.7126	45.5894	60.6924	46.9107	{NA}	{NA}	{NA}
Pkor_000155	12.5716	7.419	1.38492	3.55293	42.5999	8.47339	{NA}	{NA}	{NA}
Pkor_001340	136.226	123.337	299.76	251.586	278.49	254.885	{hypothetical protein [Pontibacter roseus]}	{NA}	{NA}
Pkor_000799	595.926	603.539	142.985	110.324	136.779	106.408	{NADH dehydrogenase subunit B [Pontibacter sp. BAB1700]}	{K00331 nuoB NADH dehydrogenase I subunit B 1.6.5.3 Metabolism; Energy Metabolism; Oxidative phosphorylation [PATH:ko00190]}	{COG0377 NADH:ubiquinone oxidoreductase 20 kD subunit and related Fe-S oxidoreductases C Energy production and conversion ;}
Pkor_001160	266.604	189.913	103.437	118.115	125.965	113.64	{S-adenosyl-L-methionine-dependent methyltransferase [Pontibacter roseus]}	{NA}	{NA}
Pkor_000077	24.5877	24.8994	14.6718	28.3911	11.9955	12.673	{NA}	{NA}	{NA}
Pkor_000357	156.467	177.091	547.927	428.33	440.723	439.521	{hypothetical protein [Pontibacter roseus]}	{K03296 TC.HAE1 hydrophobic/amphiphilic exporter-1 (mainly G- bacteria), HAE1 family -- Unclassified; Cellular Processes and Signaling; Other ion-coupled transporters}	{NA}
Pkor_000726	95.5959	107.131	30.1825	39.6948	61.9873	51.299	{polyisoprenoid-binding protein [Pontibacter sp. BAB1700]}	{NA}	{COG2353 Uncharacterized conserved protein S Function unknown ;}
Pkor_001291	-	2.50058	0.353629	20.2179	21.259	23.2906	{NA}	{NA}	{NA}
Pkor_001734	60.4715	54.3344	15.2288	25.2163	45.7385	36.583	{chromate transporter, chromate ion transporter (CHR) family [Granulicella mallensis]}	{K07240 chrA chromate transporter -- Unclassified; Cellular Processes and Signaling; Other ion-coupled transporters}	{COG2059 Chromate transport protein ChrA P Inorganic ion transport and metabolism ;}
Pkor_004529	38.3952	20.215	11.6801	10.7675	39.4296	14.6482	{N-acetylmuramoyl-L-alanine amidase [Pontibacter sp. BAB1700]}	{K01447 E3.5.1.28A, cwlA, xlyA, xlyB N-acetylmuramoyl-L-alanine amidase 3.5.1.28 Unclassified; Cellular Processes and Signaling; Membrane and intracellular structural molecules}	{COG3023 Negative regulator of beta-lactamase expression V Defense mechanisms ;}
Pkor_001031	15.7585	3.22389	-	1.37849	7.53729	4.06111	{NA}	{NA}	{NA}
Pkor_004518	430.649	369.728	106.884	85.7681	126.179	158.563	{S1/P1 Nuclease [Nafulsella turpanensis]}	{K01173 ENDOG endonuclease G, mitochondrial -- Cellular Processes; Cell Growth and Death; Apoptosis [PATH:ko04210]}	{NA}
Pkor_000103	11.8093	17.0843	26.1737	118.651	213.751	278.468	{hypothetical protein [Nafulsella turpanensis]}	{NA}	{NA}
Pkor_001872	721.585	558.539	274.083	228.519	204.434	229.723	{enolase [Pontibacter roseus]}	{K01689 ENO, eno enolase 4.2.1.11 Metabolism; Carbohydrate Metabolism; Glycolysis / Gluconeogenesis [PATH:ko00010] Metabolism; Energy Metabolism; Methane metabolism [PATH:ko00680] Genetic Information Processing; Folding, Sorting and Degradation; RNA degradation [PATH:ko03018]}	{COG0148 Enolase G Carbohydrate transport and metabolism ;}
Pkor_004177	316.014	273.72	127.489	363.597	315.992	338.375	{response regulator receiver modulated CheB methylesterase [Pontibacter sp. BAB1700]}	{NA}	{NA}
Pkor_004929	218.774	211.423	87.8026	46.7635	102.024	49.1053	{hypothetical protein [Cellulophaga algicola]}	{NA}	{NA}
Pkor_003311	41.3121	54.2221	80.6172	113.836	199.946	182.717	{lipoprotein B LppB [Pontibacter sp. BAB1700]}	{NA}	{NA}
Pkor_001262	93.0599	91.1149	40.8739	68.8609	85.0445	60.6441	{hypothetical protein [Pontibacter roseus]}	{NA}	{NA}
Pkor_003497	126.068	194.534	378.09	1106.43	813.807	840.551	{hypothetical protein [Pontibacter roseus]}	{NA}	{NA}
Pkor_004647	327.742	234.432	87.9493	96.9464	144.889	153.057	{NA}	{NA}	{NA}
Pkor_001808	115.562	107.866	214.152	580.843	550.892	609.279	{NA}	{NA}	{NA}
Pkor_002737	82.8402	91.0085	33.3172	56.9579	68.2301	45.6863	{hypothetical protein [Pontibacter roseus]}	{NA}	{NA}
Pkor_000581	1011.17	1064.91	1366.42	1555.13	1102.07	1444.97	{hypothetical protein [Pontibacter roseus]}	{NA}	{NA}
Pkor_002812	758.915	523.738	294.357	161.366	198.737	162.909	{hypothetical protein [Pontibacter sp.]}	{NA}	{NA}
Pkor_003610	21.0113	27.224	27.8617	31.2458	41.8738	29.4806	{hypothetical protein [Pontibacter roseus]}	{NA}	{NA}
Pkor_003154	80.5835	99.4589	105.365	104.459	120.077	82.9545	{putative polyketide biosynthesis enoyl-CoA hydratase pksH [Cesiribacter andamanensis]}	{K13766 liuC methylglutaconyl-CoA hydratase 4.2.1.18 Metabolism; Amino Acid Metabolism; Valine, leucine and isoleucine degradation [PATH:ko00280]}	{NA}
Pkor_001941	70.1627	83.3534	147.028	676.397	570.748	632.856	{hypothetical protein [Pontibacter sp.]}	{NA}	{NA}
Pkor_001892	1448.6	1726.9	3983.84	1994	2028.61	2216.95	{serine protease [Pontibacter sp. BAB1700]}	{K01362 E3.4.21.- -- -- Unclassified; Metabolism; Amino acid metabolism}	{COG0265 Trypsin-like serine proteases, typically periplasmic, contain C-terminal PDZ domain O Posttranslational modification, protein turnover, chaperones ;}
Pkor_001503	1724.54	2357.5	2071.31	1709.8	1721.25	1854.47	{hypothetical protein [Pontibacter roseus]}	{NA}	{NA}
Pkor_003130	15.4083	4.33434	1.22591	17.5222	34.638	26.4724	{NA}	{NA}	{NA}
Pkor_004924	700.95	438.634	2800.81	2515.64	2649.32	2523.61	{NA}	{NA}	{NA}
Pkor_001486	290.979	305.298	103.33	145.336	160.803	145.166	{phosphoribosylformylglycinamidine cyclo-ligase [Pontibacter roseus]}	{K01933 purM phosphoribosylformylglycinamidine cyclo-ligase 6.3.3.1 Metabolism; Nucleotide Metabolism; Purine metabolism [PATH:ko00230]}	{NA}
Pkor_002639	29.6857	29.3897	16.9547	17.0646	28.7016	22.1312	{Pectinesterase [Niastella koreensis]}	{K01051 E3.1.1.11 pectinesterase 3.1.1.11 Metabolism; Carbohydrate Metabolism; Pentose and glucuronate interconversions [PATH:ko00040] Metabolism; Carbohydrate Metabolism; Starch and sucrose metabolism [PATH:ko00500]}	{COG4677 Pectin methylesterase G Carbohydrate transport and metabolism ;}
Pkor_001226	-	4.89142	2.37785	12.0262	20.0128	11.8099	{NA}	{NA}	{NA}
Pkor_000055	67.1643	57.5892	17.5243	38.6214	64.6275	53.6236	{hypothetical protein [Pontibacter roseus]}	{NA}	{COG0673 Predicted dehydrogenases and related proteins R General function prediction only ;}
Pkor_003334	68.3742	40.6345	15.4006	27.1678	44.4952	24.0734	{CDP-diacylglycerol-inositol 3-phosphatidyltransferase [Pontibacter sp. BAB1700]}	{K00995 E2.7.8.5, pgsA CDP-diacylglycerol--glycerol-3-phosphate 3-phosphatidyltransferase 2.7.8.5 Metabolism; Lipid Metabolism; Glycerophospholipid metabolism [PATH:ko00564]}	{NA}
Pkor_001073	93.9408	53.6518	20.4649	34.24	59.0535	47.8425	{NA}	{NA}	{NA}
Pkor_003853	83.6829	82.6956	87.5049	286.798	283.896	251.859	{hypothetical protein [Pontibacter sp.]}	{NA}	{NA}
Pkor_003759	19.0941	12.5279	34.2153	30.5138	41.8743	26.8437	{hypothetical protein [Pontibacter roseus]}	{NA}	{NA}
Pkor_004778	1014.83	949.567	635.576	608.566	401.122	481.747	{hypothetical protein [Pontibacter roseus]}	{K03527 E1.17.1.2, lytB, ispH 4-hydroxy-3-methylbut-2-enyl diphosphate reductase 1.17.1.2 Metabolism; Metabolism of Terpenoids and Polyketides; Terpenoid backbone biosynthesis [PATH:ko00900]}	{NA}
Pkor_003774	110.94	107.665	732.165	782.675	1023.05	997.56	{hypothetical protein [Pontibacter sp.]}	{NA}	{NA}
Pkor_003783	881.3	757.565	144.824	182.078	192.019	205.659	{hypothetical protein [Pontibacter roseus]}	{K00284 gltS glutamate synthase (ferredoxin) 1.4.7.1 Metabolism; Energy Metabolism; Nitrogen metabolism [PATH:ko00910]}	{COG0069 Glutamate synthase domain 2 E Amino acid transport and metabolism ;}
Pkor_003469	11.3296	11.2746	12.4008	16.4801	26.2433	18.2693	{hypothetical protein [Nafulsella turpanensis]}	{K01533 E3.6.3.4, ATP7, copA Cu2+-exporting ATPase 3.6.3.4 Unclassified; Metabolism; Energy metabolism}	{COG2217 Cation transport ATPase P Inorganic ion transport and metabolism ;}
Pkor_001433	172.154	204.313	86.1545	161.993	205.808	220.358	{hypothetical protein [Spirosoma panaciterrae]}	{K01467 E3.5.2.6, ampC, penP beta-lactamase 3.5.2.6 Metabolism; Biosynthesis of Other Secondary Metabolites; Penicillin and cephalosporin biosynthesis [PATH:ko00311] Metabolism; Biosynthesis of Other Secondary Metabolites; beta-Lactam resistance [PATH:ko00312] Environmental Information Processing; Signal Transduction; Two-component system [PATH:ko02020]}	{NA}
Pkor_003271	57.7811	66.0002	17.8141	21.6921	45.6006	23.7838	{hypothetical protein [Fulvivirga imtechensis]}	{NA}	{NA}
Pkor_001301	1146.09	1190.79	1700.06	645.149	507.804	563.929	{hypothetical protein [Pontibacter sp.]}	{NA}	{NA}
Pkor_003729	17.4433	16.7277	18.7357	25.177	10.0118	22.4766	{NA}	{NA}	{NA}
Pkor_003116	48.6984	33.6244	13.4687	12.7799	41.1501	19.7215	{transcriptional regulator [Cytophagales str. B6]}	{NA}	{NA}
Pkor_001375	21.3345	6.27419	14.0037	5.13223	25.0006	11.9126	{NA}	{NA}	{NA}
Pkor_003563	41.7308	29.8602	30.6479	37.382	70.3585	61.8379	{NA}	{NA}	{NA}
Pkor_001007	337.797	296.66	269.465	902.223	861.628	821.854	{NA}	{NA}	{NA}
Pkor_002930	23.7534	14.6364	14.534	17.0681	44.2549	23.66	{Cellulose synthase [Pontibacter sp. BAB1700]}	{K00694 bcsA cellulose synthase (UDP-forming) 2.4.1.12 Metabolism; Carbohydrate Metabolism; Starch and sucrose metabolism [PATH:ko00500] Metabolism; Glycan Biosynthesis and Metabolism; Glycosyltransferases [BR:ko01003]}	{NA}
Pkor_000614	12.3817	3.48296	3.94044	5.95706	20.1353	10.6362	{NA}	{NA}	{NA}
Pkor_003008	69.1107	51.7166	21.2282	37.4626	58.6874	47.446	{hypothetical protein [Pontibacter roseus]}	{NA}	{NA}
Pkor_001313	5.50296	5.91047	9.8511	29.6048	51.3254	31.1996	{NA}	{NA}	{NA}
Pkor_000529	67.7855	49.6229	56.6282	152.813	163.711	166.587	{putative 45, 4 kDa protein in snaA-snaB intergenic region ORF401 [Fibrella aestuarina]}	{K07496 K07496 putative transposase -- Unclassified; Genetic Information Processing; Replication, recombination and repair proteins}	{COG0675 Transposase and inactivated derivatives L Replication, recombination and repair ;}
Pkor_001738	5.54698	1.56036	0.661994	4.12445	20.6944	4.05028	{NA}	{NA}	{NA}
Pkor_001384	39.2475	41.8194	19.6031	14.1144	23.778	18.3559	{hypothetical protein [Cytophaga aurantiaca]}	{NA}	{NA}
Pkor_002270	216.801	162.58	78.4758	125.835	161.336	140.518	{hypothetical protein [Pontibacter roseus]}	{K00754 E2.4.1.- -- -- Metabolism; Carbohydrate Metabolism; Fructose and mannose metabolism [PATH:ko00051]}	{NA}
Pkor_004659	556.899	801.122	478.369	1072.41	1185.06	1137.37	{transposase [Microscilla marina]}	{K07491 K07491 putative transposase -- Unclassified; Genetic Information Processing; Replication, recombination and repair proteins}	{COG1943 Transposase and inactivated derivatives L Replication, recombination and repair ;}
Pkor_000776	27.9836	19.4012	15.8324	27.6069	48.3333	37.6609	{hypothetical protein [Pontibacter roseus]}	{NA}	{NA}
Pkor_004030	73.3901	60.7574	57.3231	32.4109	64.3635	39.0264	{hypothetical protein [Pontibacter roseus]}	{NA}	{NA}
Pkor_000280	23.3923	16.9645	8.04109	14.6387	32.3608	17.7761	{ASPIC/UnbV domain-containing protein [Spirosoma linguale DSM 74]}	{NA}	{NA}
Pkor_003737	698.861	843.575	133.476	102.103	121.018	110.168	{hypothetical protein [Pontibacter roseus]}	{NA}	{NA}
Pkor_003035	93.2467	69.7028	34.5264	89.621	107.726	89.0363	{hypothetical protein [Pontibacter roseus]}	{K00540 E1.-.-.- -- -- Unclassified; Metabolism; Others}	{COG0667 Predicted oxidoreductases (related to aryl-alcohol dehydrogenases) C Energy production and conversion ;}
Pkor_003042	30.4281	14.8507	8.80804	20.5577	38.4592	20.9388	{hypothetical protein [Galbibacter sp.]}	{NA}	{NA}
Pkor_001304	30.8166	35.7583	162.74	200.663	310.084	257.61	{hypothetical protein [Pontibacter roseus]}	{NA}	{NA}
Pkor_004989	27.9136	15.5471	10.3936	30.6198	35.5673	27.8392	{hypothetical protein [Rhodonellum psychrophilum]}	{NA}	{NA}
Pkor_004328	58.4024	48.3801	45.5269	63.0179	81.2164	56.7609	{hypothetical protein [Nafulsella turpanensis]}	{NA}	{COG1902 NADH:flavin oxidoreductases, Old Yellow Enzyme family C Energy production and conversion ;}
Pkor_001672	112.666	108.388	26.0123	42.4507	55.7519	47.9285	{DNA mismatch repair protein MutS [Pontibacter sp. BAB1700]}	{K03555 mutS DNA mismatch repair protein MutS -- Genetic Information Processing; Replication and Repair; Mismatch repair [PATH:ko03430] Genetic Information Processing; Replication and Repair; DNA repair and recombination proteins [BR:ko03400]}	{COG0249 Mismatch repair ATPase (MutS family) L Replication, recombination and repair ;}
Pkor_004363	20.8121	4.5379	-	4.02441	26.8771	7.6218	{NA}	{NA}	{NA}
Pkor_002798	340.908	259.839	343.179	160.1	259.233	256.369	{adenylylsulfate reductase, thioredoxin dependent [Runella slithyformis DSM 19594]}	{K00390 cysH phosphoadenosine phosphosulfate reductase 1.8.4.8 Metabolism; Energy Metabolism; Sulfur metabolism [PATH:ko00920]}	{COG0175 3'-phosphoadenosine 5'-phosphosulfate sulfotransferase (PAPS reductase)/FAD synthetase and related enzymes EH Amino acid transport and metabolism ; Coenzyme transport and metabolism ;}
Pkor_001390	198.652	164.272	38.5251	66.6689	78.6619	64.9777	{hypothetical protein [Pontibacter sp.]}	{NA}	{NA}
Pkor_000207	153.353	128.49	103.665	200.215	183.896	187.863	{ABC transporter ATP-binding protein [Pontibacter sp. BAB1700]}	{NA}	{NA}
Pkor_001794	280.812	329.966	127.134	220.092	216.053	219.335	{hypothetical protein [Pontibacter roseus]}	{NA}	{NA}
Pkor_004212	44.9922	42.7445	29.5691	39.2227	64.6479	49.7946	{degt/dnrj/eryc1/strs aminotransferase [Paludibacter propionicigenes]}	{NA}	{NA}
Pkor_003835	75.5044	68.4936	11.4184	18.9826	41.269	30.0785	{argininosuccinate synthase [Pontibacter roseus]}	{K01940 E6.3.4.5, argG argininosuccinate synthase 6.3.4.5 Metabolism; Amino Acid Metabolism; Alanine, aspartate and glutamate metabolism [PATH:ko00250] Metabolism; Amino Acid Metabolism; Arginine and proline metabolism [PATH:ko00330]}	{NA}
Pkor_003520	-	1.77314	12.4124	26.7887	19.3457	17.8689	{NA}	{NA}	{NA}
Pkor_003827	94.6584	89.0201	51.7771	70.3831	74.025	84.5672	{hypothetical protein [Pontibacter roseus]}	{NA}	{NA}
Pkor_000808	22.5811	14.929	12.2856	13.8562	30.2098	13.1792	{hypothetical protein [Pontibacter roseus]}	{NA}	{NA}
Pkor_003542	101.996	119.186	74.5942	180.049	192.784	178.754	{tRNA modification GTPase TrmE [Pontibacter roseus]}	{K03650 mnmE, trmE tRNA modification GTPase -- Unclassified; Poorly Characterized; General function prediction only}	{COG0486 Predicted GTPase R General function prediction only ;}
Pkor_000129	22.4622	19.5907	8.74757	18.9252	34.2667	22.6979	{hypothetical protein [Pontibacter roseus]}	{NA}	{NA}
Pkor_000789	84.5867	89.4339	47.5239	52.4467	72.0977	62.5948	{aminopeptidase [Pontibacter roseus]}	{K01269 E3.4.11.- aminopeptidase 3.4.11.- Unclassified; Metabolism; Amino acid metabolism}	{COG0308 Aminopeptidase N E Amino acid transport and metabolism ;}
Pkor_001814	78.8978	63.947	55.0554	64.0639	76.051	62.3138	{LytTR family two component transcriptional regulator [Pontibacter sp. BAB1700]}	{K02485 K02485 two-component system, unclassified family, response regulator -- Environmental Information Processing; Signal Transduction; Two-component system [BR:ko02022]}	{COG0784 FOG: CheY-like receiver T Signal transduction mechanisms ;}
Pkor_004845	24.3289	7.93247	10.8881	15.9615	26.1822	19.5931	{NA}	{NA}	{NA}
Pkor_001279	36.9022	26.0011	8.11267	12.9972	39.574	22.2735	{hypothetical protein [Pontibacter roseus]}	{NA}	{NA}
Pkor_000376	5.63718	4.75721	6.05482	6.65711	17.7954	15.2539	{NA}	{NA}	{NA}
Pkor_004236	330.783	331.04	202.276	272.014	297.564	260.474	{electron transfer flavoprotein subunit alpha [Pontibacter roseus]}	{K03522 fixB, etfA electron transfer flavoprotein alpha subunit -- Unclassified; Metabolism; Energy metabolism}	{COG2025 Electron transfer flavoprotein, alpha subunit C Energy production and conversion ;}
Pkor_003163	10.9769	10.1523	10.9896	30.0068	41.7395	43.0613	{hypothetical protein [Arcticibacter svalbardensis]}	{NA}	{NA}
Pkor_004650	-	1.88632	1.76062	6.45252	9.17305	6.97013	{NA}	{NA}	{NA}
Pkor_004106	194.894	165.908	37.8708	62.4569	81.3865	73.0853	{hypothetical protein [Pontibacter roseus]}	{NA}	{NA}
Pkor_004409	30.8166	25.7995	28.44	37.727	63.3015	38.3207	{Malto-oligosyltrehalose trehalohydrolase [Cesiribacter andamanensis]}	{NA}	{NA}
Pkor_001068	98.95	60.1206	35.3408	32.317	66.1209	41.1357	{hypothetical protein [Flexithrix dorotheae]}	{K00258 E1.3.-.- -- -- Metabolism; Xenobiotics Biodegradation and Metabolism; 1,1,1-Trichloro-2,2-bis(4-chlorophenyl)ethane (DDT) degradation [PATH:ko00351] Metabolism; Xenobiotics Biodegradation and Metabolism; Bisphenol degradation [PATH:ko00363]}	{NA}
Pkor_001404	-	5.48829	0.65674	7.94274	7.89621	0.709083	{NA}	{NA}	{NA}
Pkor_000995	252.206	205.648	91.8815	147.331	151.143	137.941	{hypothetical protein [Pontibacter roseus]}	{K00858 E2.7.1.23 NAD+ kinase 2.7.1.23 Metabolism; Metabolism of Cofactors and Vitamins; Nicotinate and nicotinamide metabolism [PATH:ko00760]}	{NA}
Pkor_004203	202.509	182.296	103.962	265.071	142.606	149.9	{hypothetical protein [Pontibacter roseus]}	{NA}	{NA}
Pkor_000634	114.84	92.9237	27.6693	63.4968	69.3337	50.2562	{galactose-1-phosphate uridylyltransferase [Pontibacter sp. BAB1700]}	{K00965 galT, GALT UDPglucose--hexose-1-phosphate uridylyltransferase 2.7.7.12 Metabolism; Carbohydrate Metabolism; Galactose metabolism [PATH:ko00052] Metabolism; Carbohydrate Metabolism; Amino sugar and nucleotide sugar metabolism [PATH:ko00520]}	{COG1085 Galactose-1-phosphate uridylyltransferase C Energy production and conversion ;}
Pkor_004336	5.99211	8.07764	2.34967	5.84072	36.2348	13.2362	{hypothetical protein [Pontibacter roseus]}	{K01066 E3.1.1.- esterase / lipase 3.1.1.- Metabolism; Biosynthesis of Other Secondary Metabolites; Tropane, piperidine and pyridine alkaloid biosynthesis [PATH:ko00960] Metabolism; Xenobiotics Biodegradation and Metabolism; Aminobenzoate degradation [PATH:ko00627] Metabolism; Xenobiotics Biodegradation and Metabolism; Bisphenol degradation [PATH:ko00363]}	{COG0596 Predicted hydrolases or acyltransferases (alpha/beta hydrolase superfamily) R General function prediction only ;}
Pkor_002531	-	2.01493	1.88066	4.13548	6.02983	4.73796	{NA}	{NA}	{NA}
Pkor_002250	47.5844	99.6088	25.4197	34.192	59.1751	62.4827	{hypothetical protein [Fischerella sp. PCC 9339]}	{NA}	{NA}
Pkor_001787	198.106	117.084	495.182	301.343	480.09	425.45	{NA}	{NA}	{NA}
Pkor_002914	19.8981	11.8601	7.12411	7.0294	27.6733	21.1034	{NA}	{NA}	{NA}
Pkor_003681	214.083	231.897	96.6043	152.752	129.6	113.636	{hypothetical protein [Pontibacter sp.]}	{NA}	{NA}
Pkor_001003	129.158	169.342	56.7887	56.0664	51.8363	45.2979	{pyridoxamine 5'-phosphate oxidase [Pontibacter sp. BAB1700]}	{K03474 pdxJ pyridoxine 5-phosphate synthase 2.6.99.2 Metabolism; Metabolism of Cofactors and Vitamins; Vitamin B6 metabolism [PATH:ko00750]}	{COG0854 Pyridoxal phosphate biosynthesis protein H Coenzyme transport and metabolism ;}
Pkor_004088	93.5503	92.0872	27.5831	41.3384	66.6243	49.813	{anthranilate phosphoribosyltransferase [Pontibacter sp. BAB1700]}	{K00766 trpD anthranilate phosphoribosyltransferase 2.4.2.18 Metabolism; Amino Acid Metabolism; Phenylalanine, tyrosine and tryptophan biosynthesis [PATH:ko00400]}	{NA}
Pkor_004897	6.52893	2.50444	3.27257	6.68218	17.2378	13.4606	{hypothetical protein [Fischerella muscicola]}	{NA}	{NA}
Pkor_003576	4.97041	2.66924	0.593184	5.54362	43.5056	9.12658	{NusG antitermination factor [Niastella koreensis GR20-10]}	{NA}	{NA}
Pkor_004690	141.554	114.242	35.6003	29.225	50.4347	33.7489	{hypothetical protein [Pontibacter roseus]}	{K01840 E5.4.2.8, manB phosphomannomutase 5.4.2.8 Metabolism; Carbohydrate Metabolism; Fructose and mannose metabolism [PATH:ko00051] Metabolism; Carbohydrate Metabolism; Amino sugar and nucleotide sugar metabolism [PATH:ko00520]}	{COG1109 Phosphomannomutase G Carbohydrate transport and metabolism ;}
Pkor_002166	659.132	761.867	750.419	883.098	925.592	900.43	{macrolide ABC transporter ATP-binding protein [Pontibacter sp. BAB1700]}	{K02003 ABC.CD.A -- -- Environmental Information Processing; Membrane Transport; Transporters [BR:ko02000]}	{COG1136 ABC-type antimicrobial peptide transport system, ATPase component V Defense mechanisms ;}
Pkor_000379	156.165	164.195	69.2372	72.3336	63.079	61.5752	{carbohydrate kinase [Fibrisoma limi]}	{K00847 E2.7.1.4, scrK fructokinase 2.7.1.4 Metabolism; Carbohydrate Metabolism; Fructose and mannose metabolism [PATH:ko00051] Metabolism; Carbohydrate Metabolism; Starch and sucrose metabolism [PATH:ko00500] Metabolism; Carbohydrate Metabolism; Amino sugar and nucleotide sugar metabolism [PATH:ko00520]}	{NA}
Pkor_003923	78.7923	32.5076	18.8066	36.3003	58.0372	37.9037	{NUDIX hydrolase [Pontibacter roseus]}	{K03574 MUTT, NUDT1, MTH1 7,8-dihydro-8-oxoguanine triphosphatase 3.6.1.- Genetic Information Processing; Replication and Repair; DNA repair and recombination proteins [BR:ko03400]}	{COG0494 NTP pyrophosphohydrolases including oxidative damage repair enzymes LR Replication, recombination and repair ; General function prediction only ;}
Pkor_002428	28.4669	35.4108	16.0969	19.21	41.2363	22.6199	{membrane protein [Pontibacter roseus]}	{K14347 }	{COG0385 Predicted Na+-dependent transporter R General function prediction only ;}
Pkor_001997	17.2232	17.0068	5.70227	13.8512	34.041	18.4702	{hypothetical protein [Pontibacter roseus]}	{NA}	{NA}
Pkor_004135	255.824	268.62	123.718	113.039	140.83	148.94	{DNA topoisomerase IV subunit A [Pontibacter roseus]}	{K02621 parC topoisomerase IV subunit A 5.99.1.- Genetic Information Processing; Replication and Repair; DNA replication proteins [BR:ko03032] Genetic Information Processing; Replication and Repair; Chromosome [BR:ko03036]}	{NA}
Pkor_004554	69.7041	51.2241	30.9397	57.284	65.6263	57.1993	{hypothetical protein [Pontibacter roseus]}	{NA}	{COG1986 Uncharacterized conserved protein S Function unknown ;}
Pkor_001963	3.85207	9.45675	4.59718	34.8759	42.0078	33.256	{NA}	{NA}	{NA}
Pkor_004709	1295.22	1031	394.874	171.624	276.201	253.105	{malate--CoA ligase subunit beta [Pontibacter roseus]}	{K01903 sucC succinyl-CoA synthetase beta subunit 6.2.1.5 Metabolism; Carbohydrate Metabolism; Citrate cycle (TCA cycle) [PATH:ko00020] Metabolism; Carbohydrate Metabolism; Propanoate metabolism [PATH:ko00640] Metabolism; Carbohydrate Metabolism; C5-Branched dibasic acid metabolism [PATH:ko00660] Metabolism; Energy Metabolism; Carbon fixation pathways in prokaryotes [PATH:ko00720]}	{COG0045 Succinyl-CoA synthetase, beta subunit C Energy production and conversion ;}
Pkor_004450	5.25282	3.22389	1.25378	4.13548	3.01492	6.09166	{NA}	{NA}	{NA}
Pkor_003445	5.56926	7.69073	6.64652	11.3269	17.9805	20.8111	{NA}	{NA}	{NA}
Pkor_001686	101.429	69.0122	57.349	258.542	193.974	215.969	{hypothetical protein [Pontibacter roseus]}	{K03711 fur Fur family transcriptional regulator, ferric uptake regulator -- Genetic Information Processing; Transcription; Transcription factors [BR:ko03000]}	{NA}
Pkor_004851	348.714	339.956	1011.98	481.682	595.257	532.757	{peptidase M13 [Pontibacter roseus]}	{K07386 pepO putative endopeptidase 3.4.24.- Metabolism; Enzyme Families; Peptidases [BR:ko01002]}	{COG3590 Predicted metalloendopeptidase O Posttranslational modification, protein turnover, chaperones ;}
Pkor_003090	27.8943	15.4895	14.7427	25.3595	45.553	32.8623	{guanylate cyclase [Cytophagales str. B6]}	{K07315 rsbU sigma-B regulation protein RsbU (phosphoserine phosphatase) -- Unclassified; Cellular Processes and Signaling; Signal transduction mechanisms}	{NA}
Pkor_002860	25.2792	25.4889	10.3437	28.9053	36.7914	37.2268	{hypothetical protein [Pontibacter sp.]}	{NA}	{NA}
Pkor_002115	307.893	256.009	389.379	825.469	927.657	948.587	{hypothetical protein [Pontibacter roseus]}	{NA}	{NA}
Pkor_000704	22.3669	22.0213	10.2324	31.3051	48.1414	32.6635	{hypothetical protein [Gracilimonas tropica]}	{K07497 K07497 putative transposase -- Unclassified; Genetic Information Processing; Replication, recombination and repair proteins}	{COG2801 Transposase and inactivated derivatives L Replication, recombination and repair ;}
Pkor_000922	219.295	223.458	58.8584	33.7893	53.6631	48.8932	{triosephosphate isomerase [Pontibacter sp. BAB1700]}	{K01803 TPI, tpiA triosephosphate isomerase (TIM) 5.3.1.1 Metabolism; Carbohydrate Metabolism; Glycolysis / Gluconeogenesis [PATH:ko00010] Metabolism; Carbohydrate Metabolism; Fructose and mannose metabolism [PATH:ko00051] Metabolism; Carbohydrate Metabolism; Inositol phosphate metabolism [PATH:ko00562] Metabolism; Energy Metabolism; Carbon fixation in photosynthetic organisms [PATH:ko00710]}	{COG0149 Triosephosphate isomerase G Carbohydrate transport and metabolism ;}
Pkor_004296	50.9658	40.5549	11.8819	28.6161	59.6954	36.1959	{hypothetical protein [Flavobacterium rivuli]}	{K08094 hxlB 6-phospho-3-hexuloisomerase 5.3.1.27 Metabolism; Carbohydrate Metabolism; Pentose and glucuronate interconversions [PATH:ko00040] Metabolism; Energy Metabolism; Methane metabolism [PATH:ko00680]}	{COG0794 Predicted sugar phosphate isomerase involved in capsule formation M Cell wall/membrane/envelope biogenesis ;}
Pkor_000660	80.1542	122.329	79.2201	148.469	141.701	159.035	{5-carboxymethyl-2-hydroxymuconate delta-isomerase [Chitinophaga pinensis DSM 2588]}	{K01826 E5.3.3.10, hpaF, hpcD 5-carboxymethyl-2-hydroxymuconate isomerase 5.3.3.10 Metabolism; Amino Acid Metabolism; Tyrosine metabolism [PATH:ko00350] Metabolism; Xenobiotics Biodegradation and Metabolism; Benzoate degradation [PATH:ko00362]}	{COG0179 2-keto-4-pentenoate hydratase/2-oxohepta-3-ene-1,7-dioic acid hydratase (catechol pathway) Q Secondary metabolites biosynthesis, transport and catabolism ;}
Pkor_001399	64.5788	80.139	14.4676	18.211	22.7597	20.0733	{hypothetical protein [Nafulsella turpanensis]}	{NA}	{NA}
Pkor_001274	91.1966	86.3071	33.108	61.1561	81.7615	62.568	{hypothetical protein [Pontibacter roseus]}	{NA}	{NA}
Pkor_004718	14.7741	7.04909	5.72433	16.7568	40.4242	22.8185	{TonB-dependent receptor plug [Pedobacter heparinus]}	{NA}	{NA}
Pkor_002080	436.735	445.3	107.198	91.4728	147.085	108.393	{aspartate carbamoyltransferase [Pontibacter roseus]}	{K00609 pyrB, PYR2 aspartate carbamoyltransferase catalytic subunit 2.1.3.2 Metabolism; Nucleotide Metabolism; Pyrimidine metabolism [PATH:ko00240] Metabolism; Amino Acid Metabolism; Alanine, aspartate and glutamate metabolism [PATH:ko00250]}	{COG0540 Aspartate carbamoyltransferase, catalytic chain F Nucleotide transport and metabolism ;}
Pkor_000902	-	1.39985	-	0.798075	12.2183	7.05351	{NA}	{NA}	{NA}
Pkor_001584	52.3695	37.927	22.4998	27.0284	55.8078	31.581	{NA}	{NA}	{NA}
Pkor_002509	5.13609	-	-	0.67393	11.0547	1.32362	{NA}	{NA}	{NA}
Pkor_000697	83.7407	59.6186	21.3469	43.1608	61.5218	41.4351	{hypothetical protein [Pedobacter arcticus]}	{K02529 lacI, galR LacI family transcriptional regulator -- Genetic Information Processing; Transcription; Transcription factors [BR:ko03000]}	{NA}
Pkor_001063	38.2023	33.7043	19.8325	26.5673	58.1057	27.0741	{protein of unknown function DUF1486 [Desulfovibrio salexigens DSM 2638]}	{K01822 E5.3.3.1 steroid delta-isomerase 5.3.3.1 Metabolism; Lipid Metabolism; Steroid hormone biosynthesis [PATH:ko00140]}	{NA}
Pkor_000251	16.5089	4.64394	1.31348	5.05447	10.2651	5.67266	{NA}	{NA}	{NA}
Pkor_001365	158.712	130.36	24.15	32.4094	37.363	36.428	{fumarate hydratase [Pontibacter roseus]}	{K01679 E4.2.1.2B, fumC fumarate hydratase, class II 4.2.1.2 Metabolism; Carbohydrate Metabolism; Citrate cycle (TCA cycle) [PATH:ko00020] Metabolism; Energy Metabolism; Carbon fixation pathways in prokaryotes [PATH:ko00720] Human Diseases; Cancers; Pathways in cancer [PATH:ko05200] Human Diseases; Cancers; Renal cell carcinoma [PATH:ko05211]}	{COG0114 Fumarase C Energy production and conversion ;}
Pkor_003996	99.2978	92.3347	124.022	211.839	233.131	273.99	{hypothetical protein [Pontibacter roseus]}	{NA}	{NA}
Pkor_002625	22.0507	16.6349	19.5421	24.808	35.918	28.0977	{hypothetical protein [Pontibacter roseus]}	{NA}	{NA}
Pkor_001554	284.032	234.781	191.088	227.999	232.548	222.823	{hypothetical protein [Pontibacter sp.]}	{NA}	{NA}
Pkor_002928	36.4042	47.6735	19.096	57.5432	72.2807	50.0721	{hypothetical protein [Pontibacter roseus]}	{K07273 acm lysozyme -- Unclassified; Cellular Processes and Signaling; Membrane and intracellular structural molecules}	{COG3757 Lyzozyme M1 (1,4-beta-N-acetylmuramidase) M Cell wall/membrane/envelope biogenesis ;}
Pkor_002152	736.21	778.653	548.927	530.981	508.468	563.281	{ATP-dependent protease ATP-binding subunit HslU [Pontibacter sp. BAB1700]}	{K03667 hslU ATP-dependent HslUV protease ATP-binding subunit HslU -- Genetic Information Processing; Folding, Sorting and Degradation; Chaperones and folding catalysts [BR:ko03110]}	{COG1220 ATP-dependent protease HslVU (ClpYQ), ATPase subunit O Posttranslational modification, protein turnover, chaperones ;}
Pkor_003366	166.16	220.732	75.5925	115.16	99.8508	100.291	{thiamine biosynthesis protein ThiH [Dyadobacter beijingensis]}	{K03150 thiH thiamine biosynthesis ThiH -- Metabolism; Metabolism of Cofactors and Vitamins; Thiamine metabolism [PATH:ko00730]}	{COG1060 Thiamine biosynthesis enzyme ThiH and related uncharacterized enzymes HR Coenzyme transport and metabolism ; General function prediction only ;}
Pkor_002729	466.1	544.871	486.267	577.853	481.156	492.511	{ABC transporter [Pontibacter roseus]}	{K02003 ABC.CD.A -- -- Environmental Information Processing; Membrane Transport; Transporters [BR:ko02000]}	{COG1136 ABC-type antimicrobial peptide transport system, ATPase component V Defense mechanisms ;}
Pkor_004867	65.8265	52.4087	25.139	62.1892	101.171	77.4695	{hypothetical protein [Niabella aurantiaca]}	{NA}	{NA}
Pkor_004495	121.314	103.42	62.0307	49.6756	80.2841	64.0099	{hypothetical protein [Pontibacter roseus]}	{K02479 K02479 two-component system, NarL family, response regulator -- Environmental Information Processing; Signal Transduction; Two-component system [BR:ko02022]}	{COG2197 Response regulator containing a CheY-like receiver domain and an HTH DNA-binding domain TK Signal transduction mechanisms ; Transcription ;}
Pkor_004500	81.1393	70.4541	42.4016	101.466	98.6102	82.8495	{G: T/U mismatch-specific uracil/thymine DNA-glycosylase [Myxococcus sp. (contaminant ex DSM 436)]}	{K03649 MUG, TDG TDG/mug DNA glycosylase family protein 3.2.2.- Genetic Information Processing; Replication and Repair; Base excision repair [PATH:ko03410] Genetic Information Processing; Replication and Repair; DNA repair and recombination proteins [BR:ko03400]}	{COG3663 G:T/U mismatch-specific DNA glycosylase L Replication, recombination and repair ;}
Pkor_003723	117.002	93.6561	22.5133	19.84	46.75	28.0187	{hypothetical protein [Pontibacter roseus]}	{K06158 ABCF3 ATP-binding cassette, sub-family F, member 3 -- Unclassified; Genetic Information Processing; Translation proteins}	{COG0488 ATPase components of ABC transporters with duplicated ATPase domains R General function prediction only ;}
Pkor_004118	14.9551	13.9765	30.5036	41.9224	65.3528	54.8329	{putative 45, 4 kDa protein in snaA-snaB intergenic region ORF401 [Fibrella aestuarina]}	{K07496 K07496 putative transposase -- Unclassified; Genetic Information Processing; Replication, recombination and repair proteins}	{COG0675 Transposase and inactivated derivatives L Replication, recombination and repair ;}
Pkor_003499	257.866	290.81	416.938	716.566	395.639	450.66	{hypothetical protein [Pontibacter roseus]}	{NA}	{NA}
Pkor_004421	69.8748	54.4313	39.7709	69.4696	83.2958	67.874	{NA}	{NA}	{NA}
Pkor_000636	37.3354	29.0977	8.77	15.1245	47.5352	20.8852	{hypothetical protein [Pontibacter roseus]}	{K01190 lacZ beta-galactosidase 3.2.1.23 Metabolism; Carbohydrate Metabolism; Galactose metabolism [PATH:ko00052] Metabolism; Lipid Metabolism; Sphingolipid metabolism [PATH:ko00600] Metabolism; Glycan Biosynthesis and Metabolism; Other glycan degradation [PATH:ko00511]}	{NA}
Pkor_001256	41.7694	39.682	15.7024	63.0287	60.934	45.4795	{ATPase AAA [Pontibacter roseus]}	{K03924 moxR MoxR-like ATPase 3.6.3.- Unclassified; Metabolism; Energy metabolism}	{COG0714 MoxR-like ATPases R General function prediction only ;}
Pkor_000125	83.7407	85.4191	46.6914	89.662	94.3014	93.3153	{hypothetical protein [Methylomonas sp. MK1]}	{NA}	{COG4804 Uncharacterized conserved protein S Function unknown ;}
Pkor_001640	86.2352	93.6122	53.4995	56.943	71.8388	61.2724	{hypothetical protein [Pontibacter roseus]}	{NA}	{NA}
Pkor_003283	101.851	96.4709	120.15	93.5506	94.4333	83.2872	{hypothetical protein [Pontibacter roseus]}	{NA}	{NA}
Pkor_000182	166.339	92.866	44.5091	105.684	191.782	170.04	{hypothetical protein [Pontibacter roseus]}	{NA}	{NA}
Pkor_000847	134.321	137.587	112.709	86.9693	115.842	93.2834	{cysteinyl-tRNA synthetase [Pontibacter roseus]}	{K01883 CARS, cysS cysteinyl-tRNA synthetase 6.1.1.16 Metabolism; Amino Acid Metabolism; Amino acid related enzymes [BR:ko01007] Genetic Information Processing; Translation; Aminoacyl-tRNA biosynthesis [PATH:ko00970]}	{COG0215 Cysteinyl-tRNA synthetase J Translation, ribosomal structure and biogenesis ;}
Pkor_002603	5.50296	2.11088	-	4.33241	12.6339	18.4361	{NA}	{NA}	{NA}
Pkor_001809	30.4111	13.9985	5.80696	11.9711	7.85465	7.05351	{NA}	{NA}	{NA}
Pkor_000318	-	9.60451	-	-	14.5093	-	{NA}	{NA}	{NA}
Pkor_002058	361.892	418.788	72.4419	55.546	62.9245	66.6164	{cystathionine beta-lyase [Pontibacter roseus]}	{K01758 E4.4.1.1 cystathionine gamma-lyase 4.4.1.1 Metabolism; Energy Metabolism; Nitrogen metabolism [PATH:ko00910] Metabolism; Amino Acid Metabolism; Glycine, serine and threonine metabolism [PATH:ko00260] Metabolism; Amino Acid Metabolism; Cysteine and methionine metabolism [PATH:ko00270] Metabolism; Metabolism of Other Amino Acids; Selenocompound metabolism [PATH:ko00450]}	{COG0626 Cystathionine beta-lyases/cystathionine gamma-synthases E Amino acid transport and metabolism ;}
Pkor_004445	34.5863	42.707	11.6622	32.0557	60.4201	39.4021	{transposase [Owenweeksia hongkongensis]}	{NA}	{NA}
Pkor_002445	53.0449	47.09	72.8012	107.387	79.3763	75.186	{NA}	{NA}	{NA}
Pkor_002326	168.791	171.35	120.446	120.572	153.861	133.746	{hypothetical protein [Hymenobacter aerophilus]}	{NA}	{NA}
Pkor_000735	24.9864	12.8326	15.9866	19.4893	36.849	32.8222	{methyltransferase [Chitinophaga pinensis]}	{NA}	{NA}
Pkor_004729	126.643	136.204	55.1662	73.0129	99.2651	76.3915	{anti-anti-sigma factor [Pontibacter roseus]}	{NA}	{COG1366 Anti-anti-sigma regulatory factor (antagonist of anti-sigma factor) T Signal transduction mechanisms ;}
Pkor_002423	27.904	24.4347	8.57766	11.0582	44.448	19.5759	{hypothetical protein [Hymenobacter norwichensis]}	{NA}	{NA}
Pkor_004239	16.0503	19.4553	6.12957	28.2208	30.4004	29.7815	{NA}	{NA}	{NA}
Pkor_001194	341.311	250.301	75.0516	46.1955	178.546	156.526	{ATP synthase F0 subunit C [Pontibacter]}	{K02110 ATPF0C, atpE F-type H+-transporting ATPase subunit c 3.6.3.14 Metabolism; Energy Metabolism; Oxidative phosphorylation [PATH:ko00190] Metabolism; Energy Metabolism; Photosynthesis [PATH:ko00195] Metabolism; Energy Metabolism; Photosynthesis proteins [BR:ko00194]}	{COG0636 F0F1-type ATP synthase, subunit c/Archaeal/vacuolar-type H+-ATPase, subunit K C Energy production and conversion ;}
Pkor_003127	99.3913	84.4209	51.4947	40.6773	55.5753	45.3329	{hypothetical protein [Pontibacter roseus]}	{NA}	{NA}
Pkor_002648	415.618	380.085	113.478	95.8576	92.3164	84.7291	{thiamine-monophosphate kinase [Pontibacter roseus]}	{K00946 thiL thiamine-monophosphate kinase 2.7.4.16 Metabolism; Metabolism of Cofactors and Vitamins; Thiamine metabolism [PATH:ko00730]}	{NA}
Pkor_001288	43.677	25.6198	8.79618	18.6259	29.6388	11.6077	{metal-dependent hydrolase [Pontibacter roseus]}	{K07130 K07130 -- -- Unclassified; Poorly Characterized; General function prediction only}	{NA}
Pkor_001981	119.045	134.564	83.5805	168.501	174.089	172.569	{endonuclease/exonuclease/phosphatase [Pontibacter sp. BAB1700]}	{NA}	{NA}
Pkor_001021	102.305	106.943	176.397	124.681	145.376	123.957	{hypothetical protein [Pontibacter roseus]}	{NA}	{NA}
Pkor_001266	33.0993	23.2041	7.01496	13.1042	48.8863	22.2809	{NA}	{NA}	{NA}
Pkor_000867	78.6057	84.8767	45.7851	113.302	101.512	111.114	{hypothetical protein [Pontibacter roseus]}	{K03550 ruvA holliday junction DNA helicase RuvA -- Genetic Information Processing; Replication and Repair; Homologous recombination [PATH:ko03440] Genetic Information Processing; Replication and Repair; DNA repair and recombination proteins [BR:ko03400]}	{COG0632 Holliday junction resolvasome, DNA-binding subunit L Replication, recombination and repair ;}
Pkor_002676	5.40641	8.81386	8.87175	8.8675	34.1338	20.0285	{NA}	{NA}	{NA}
Pkor_003959	56.6481	42.5901	28.6648	75.8171	100.793	84.8188	{hypothetical protein [Segetibacter koreensis]}	{NA}	{NA}
Pkor_000247	28.5659	23.8079	49.2776	59.2907	87.5681	83.9904	{hypothetical protein [Pontibacter roseus]}	{K03743 K03743 -- -- Unclassified; Poorly Characterized; General function prediction only}	{COG1546 Uncharacterized protein (competence- and mitomycin-induced) R General function prediction only ;}
Pkor_002183	135.706	75.6432	43.0195	70.1134	92.7986	69.9455	{nucleotide pyrophosphohydrolase MazG [Pontibacter sp. BAB1700]}	{NA}	{COG1694 Predicted pyrophosphatase R General function prediction only ;}
Pkor_003141	634.566	593.95	105.844	71.9589	92.3296	75.9516	{hypothetical protein [Pontibacter roseus]}	{K00540 E1.-.-.- -- -- Unclassified; Metabolism; Others}	{COG2141 Coenzyme F420-dependent N5,N10-methylene tetrahydromethanopterin reductase and related flavin-dependent oxidoreductases C Energy production and conversion ;}
Pkor_002096	159.586	182.591	86.3613	284.495	267.287	231.161	{hypothetical protein [Pontibacter sp.]}	{NA}	{NA}
Pkor_000034	64.8403	61.6989	55.1662	124.601	128.605	114.14	{short-chain dehydrogenase [Pontibacter sp. BAB1700]}	{K00034 gdh glucose 1-dehydrogenase 1.1.1.47 Metabolism; Carbohydrate Metabolism; Pentose phosphate pathway [PATH:ko00030]}	{COG1028 Dehydrogenases with different specificities (related to short-chain alcohol dehydrogenases) IQR Lipid transport and metabolism ; Secondary metabolites biosynthesis, transport and catabolism ; General function prediction only ;}
Pkor_003678	97.3155	45.2618	9.67827	7.98075	29.964	8.09847	{arsenate reductase [Pontibacter sp. BAB1700]}	{K00537 ARSC1, arsC arsenate reductase 1.20.4.1 Unclassified; Metabolism; Others}	{COG1393 Arsenate reductase and related proteins, glutaredoxin family P Inorganic ion transport and metabolism ;}
Pkor_000872	100.557	117.859	61.8263	75.7135	87.7073	69.3318	{hypothetical protein [Hymenobacter aerophilus]}	{K01269 E3.4.11.- aminopeptidase 3.4.11.- Unclassified; Metabolism; Amino acid metabolism}	{NA}
Pkor_000800	852.014	871.987	178.392	147.686	157.186	150.317	{NAD(P)H-quinone oxidoreductase subunit J [Pontibacter sp. BAB1700]}	{K00332 nuoC NADH dehydrogenase I subunit C 1.6.5.3 Metabolism; Energy Metabolism; Oxidative phosphorylation [PATH:ko00190]}	{COG0852 NADH:ubiquinone oxidoreductase 27 kD subunit C Energy production and conversion ;}
Pkor_002099	641.551	686.198	153.872	113.012	173.256	161.862	{GTP cyclohydrolase [Pontibacter sp. BAB1700]}	{K01495 E3.5.4.16, folE GTP cyclohydrolase I 3.5.4.16 Metabolism; Metabolism of Cofactors and Vitamins; Folate biosynthesis [PATH:ko00790]}	{COG0302 GTP cyclohydrolase I H Coenzyme transport and metabolism ;}
Pkor_005006	42.2246	20.1183	34.7441	84.2736	71.1115	66.4356	{L-rhamnose 1-epimerase [Pedobacter saltans DSM 12145]}	{K03534 rhaM L-rhamnose mutarotase 5.1.3.- Unclassified; Poorly Characterized; Function unknown}	{COG3254 Uncharacterized conserved protein S Function unknown ;}
Pkor_002884	1342.87	1280.38	488.58	346.382	290.57	327.465	{Homoserine dehydrogenase [Arcticibacter svalbardensis]}	{NA}	{COG4091 Predicted homoserine dehydrogenase E Amino acid transport and metabolism ;}
Pkor_001324	60.6496	53.823	23.8662	81.947	86.0855	70.9686	{hypothetical protein [Pontibacter sp.]}	{NA}	{COG0432 Uncharacterized conserved protein S Function unknown ;}
Pkor_002348	98.0821	81.3931	33.146	17.5208	32.8157	20.8345	{peptidase M28 [Pontibacter roseus]}	{K01423 E3.4.-.- -- -- Metabolism; Amino Acid Metabolism; Lysine degradation [PATH:ko00310] Metabolism; Metabolism of Cofactors and Vitamins; Biotin metabolism [PATH:ko00780]}	{NA}
Pkor_000291	10.1967	2.52064	0.60845	6.0951	35.3588	8.1753	{anti-FecI sigma factor, FecR [Pedobacter saltans DSM 12145]}	{NA}	{NA}
Pkor_004394	8.9757	5.50879	5.89153	18.255	19.9628	18.7941	{transcriptional regulator [Pontibacter sp. BAB1700]}	{NA}	{COG1846 Transcriptional regulators K Transcription ;}
Pkor_000002	51.7201	61.6673	19.2889	43.0514	59.2161	42.6937	{hypothetical protein [Pontibacter roseus]}	{NA}	{NA}
Pkor_001494	122.222	96.3206	49.3223	117.761	136.928	155.671	{xenobiotic ABC transporter ATP-binding protein [Pontibacter roseus]}	{K06147 ABCB-BAC ATP-binding cassette, subfamily B, bacterial -- Environmental Information Processing; Membrane Transport; Transporters [BR:ko02000]}	{COG1132 ABC-type multidrug transport system, ATPase and permease components V Defense mechanisms ;}
Pkor_003480	29.2974	7.49214	14.3743	68.7693	56.5191	42.3652	{NA}	{NA}	{NA}
Pkor_002923	19.7672	24.2057	10.5251	30.9254	51.4916	36.639	{auxin efflux carrier family protein [Pontibacter sp. BAB1700]}	{K07088 K07088 -- -- Unclassified; Poorly Characterized; General function prediction only}	{NA}
Pkor_003987	113.837	148.203	49.6084	50.243	72.268	64.2302	{hypothetical protein [Pontibacter roseus]}	{K07032 K07032 -- -- Unclassified; Poorly Characterized; General function prediction only}	{COG0346 Lactoylglutathione lyase and related lyases E Amino acid transport and metabolism ;}
Pkor_002948	232.22	214.458	109.025	110.815	138.472	145.238	{hypothetical protein [Pontibacter roseus]}	{NA}	{NA}
Pkor_004635	15.1062	15.008	10.9972	38.9492	41.0758	34.745	{hypothetical protein [Pontibacter roseus]}	{NA}	{NA}
Pkor_004695	113.228	114.985	80.1024	84.2412	105.69	98.0683	{NA}	{NA}	{NA}
Pkor_003601	8.10962	2.48862	-	8.5128	14.5457	17.2419	{NA}	{NA}	{NA}
Pkor_004153	85.546	59.5269	41.5537	39.1886	91.5243	62.6571	{NA}	{NA}	{NA}
Pkor_003475	15.4083	4.96479	15.7224	29.9225	31.9481	24.0237	{hypothetical protein [Arcticibacter svalbardensis]}	{NA}	{NA}
Pkor_001176	3.44961	-	-	0.452639	7.91978	2.2225	{NA}	{NA}	{NA}
Pkor_003198	23.365	10.2707	10.777	11.6833	32.0767	13.1006	{signal peptidase I [Pontibacter roseus]}	{K03100 lepB signal peptidase I 3.4.21.89 Metabolism; Enzyme Families; Peptidases [BR:ko01002] Genetic Information Processing; Folding, Sorting and Degradation; Protein export [PATH:ko03060]}	{NA}
Pkor_002753	19.3914	15.6406	6.31721	7.49575	27.5991	14.5868	{O-acetylhomoserine aminocarboxypropyltransferase [Pontibacter sp. BAB1700]}	{K01740 E2.5.1.49, metY O-acetylhomoserine (thiol)-lyase 2.5.1.49 Metabolism; Amino Acid Metabolism; Cysteine and methionine metabolism [PATH:ko00270]}	{COG2873 O-acetylhomoserine sulfhydrylase E Amino acid transport and metabolism ;}
Pkor_000048	193.119	187.112	57.2758	71.4971	75.2057	62.1254	{hypothetical protein [Pontibacter sp.]}	{NA}	{NA}
Pkor_001564	144.05	152.738	57.732	92.5321	96.0987	91.9763	{NAD dependent epimerase/dehydratase family protein [Bacillus megaterium QM B1551]}	{NA}	{COG0702 Predicted nucleoside-diphosphate-sugar epimerases MG Cell wall/membrane/envelope biogenesis ; Carbohydrate transport and metabolism ;}
Pkor_004802	41.0766	60.9675	39.1196	61.8754	66.171	56.9165	{phage shock protein C [Pontibacter sp. BAB1700]}	{NA}	{NA}
Pkor_004039	116.861	115.473	30.4344	45.1154	65.881	48.5873	{Fis family transcriptional regulator [Pontibacter sp. BAB1700]}	{K02481 K02481 two-component system, NtrC family, response regulator -- Environmental Information Processing; Signal Transduction; Two-component system [BR:ko02022]}	{COG3604 Transcriptional regulator containing GAF, AAA-type ATPase, and DNA binding domains KT Transcription ; Signal transduction mechanisms ;}
Pkor_001762	152.355	105.752	81.5123	67.8614	95.4769	72.5172	{hypothetical protein [Pontibacter sp.]}	{NA}	{NA}
Pkor_000656	34.7634	24.3908	78.0724	131.647	155.693	132.564	{TonB-dependent receptor plug [Spirosoma linguale DSM 74]}	{NA}	{NA}
Pkor_002654	63.5844	90.2831	79.8584	198.647	183.489	177.128	{hypothetical protein [Capnocytophaga sp.]}	{NA}	{NA}
Pkor_001055	11.0059	2.11088	0.65674	4.33241	8.68583	8.50899	{NA}	{NA}	{NA}
Pkor_005023	163.605	186.877	128.308	424.235	321.952	362.397	{transposase [Nafulsella turpanensis]}	{K07497 K07497 putative transposase -- Unclassified; Genetic Information Processing; Replication, recombination and repair proteins}	{COG2801 Transposase and inactivated derivatives L Replication, recombination and repair ;}
Pkor_001769	31.0465	14.688	10.7039	13.9187	26.358	21.7805	{hypothetical protein [Pontibacter roseus]}	{NA}	{NA}
Pkor_000954	103.398	81.1912	87.1044	166.798	86.4012	83.8583	{NA}	{NA}	{NA}
Pkor_001727	566.779	591.463	200.333	121.972	131.203	116.096	{1-deoxy-D-xylulose-5-phosphate synthase [Pontibacter roseus]}	{K01662 dxs 1-deoxy-D-xylulose-5-phosphate synthase 2.2.1.7 Metabolism; Metabolism of Terpenoids and Polyketides; Terpenoid backbone biosynthesis [PATH:ko00900]}	{COG1154 Deoxyxylulose-5-phosphate synthase HI Coenzyme transport and metabolism ; Lipid transport and metabolism ;}
Pkor_003432	375.312	252.795	396.791	750.381	411.052	532.241	{putative transcriptional regulator [Cesiribacter andamanensis]}	{NA}	{NA}
Pkor_001740	19.0272	11.8496	3.20578	4.11211	21.6008	10.0954	{hypothetical protein [Pontibacter sp.]}	{NA}	{NA}
Pkor_000924	4.36083	1.33822	-	3.43323	8.13459	3.37149	{NA}	{NA}	{NA}
Pkor_003897	114.754	63.8579	38.192	44.5359	78.3878	49.1498	{hypothetical protein [Pontibacter roseus]}	{NA}	{NA}
Pkor_001611	106.192	85.3024	84.6875	161.962	147.535	143.756	{transposase IS4 family protein [Crinalium epipsammum]}	{NA}	{NA}
Pkor_000087	22.2235	5.45582	4.77399	1.74963	11.4799	5.15448	{NA}	{NA}	{NA}
Pkor_000360	620.947	651.486	322.798	376.849	348.376	401.432	{glucose/galactose transporter [Pontibacter sp. BAB1700]}	{NA}	{COG0738 Fucose permease G Carbohydrate transport and metabolism ;}
Pkor_002791	83.3886	64.8305	8.34545	12.0618	45.3651	27.2856	{nitrite and sulphite reductase 4Fe-4S region [Mucilaginibacter paludis DSM 18603]}	{K00381 cysI sulfite reductase (NADPH) hemoprotein beta-component 1.8.1.2 Metabolism; Energy Metabolism; Sulfur metabolism [PATH:ko00920]}	{NA}
Pkor_001149	289.629	336.897	142.409	189.714	196.823	186.153	{2-amino-3-ketobutyrate CoA ligase [Pontibacter sp. BAB1700]}	{K00639 E2.3.1.29, kbl glycine C-acetyltransferase 2.3.1.29 Metabolism; Amino Acid Metabolism; Glycine, serine and threonine metabolism [PATH:ko00260] Metabolism; Amino Acid Metabolism; Amino acid related enzymes [BR:ko01007]}	{COG0156 7-keto-8-aminopelargonate synthetase and related enzymes H Coenzyme transport and metabolism ;}
Pkor_002454	12.1644	6.53262	6.29088	12.2371	27.9277	24.0342	{NA}	{NA}	{NA}
Pkor_002661	232.767	210.823	132.523	190.621	199.77	184.511	{primosomal protein N' [Pontibacter roseus]}	{K04066 priA primosomal protein N' (replication factor Y) (superfamily II helicase) 3.6.4.- Genetic Information Processing; Replication and Repair; Homologous recombination [PATH:ko03440] Genetic Information Processing; Replication and Repair; DNA repair and recombination proteins [BR:ko03400]}	{COG1198 Primosomal protein N' (replication factor Y) - superfamily II helicase L Replication, recombination and repair ;}
Pkor_004579	15.9921	6.48496	2.77194	5.79557	24.5316	7.06513	{cytochrome C peroxidase [Chitinophaga pinensis]}	{K00428 E1.11.1.5 cytochrome c peroxidase 1.11.1.5 Unclassified; Cellular Processes and Signaling; Inorganic ion transport and metabolism}	{NA}
Pkor_001220	88.8004	104.895	420.424	589.139	408.616	380.576	{NA}	{NA}	{NA}
Pkor_004210	104.958	117.862	116.173	159.912	245.024	206.228	{hypothetical protein [Pontibacter roseus]}	{NA}	{NA}
Pkor_003330	403.16	459.372	124.436	103.88	100.393	94.6	{Inositol-1-phosphate synthase [Arcticibacter svalbardensis]}	{K01858 E5.5.1.4, INO1 myo-inositol-1-phosphate synthase 5.5.1.4 Metabolism; Carbohydrate Metabolism; Inositol phosphate metabolism [PATH:ko00562] Metabolism; Biosynthesis of Other Secondary Metabolites; Streptomycin biosynthesis [PATH:ko00521]}	{NA}
Pkor_003837	31.8171	33.4364	9.38541	21.9771	37.4711	22.2781	{acetylornithine aminotransferase [Pontibacter roseus]}	{K00818 E2.6.1.11, argD acetylornithine aminotransferase 2.6.1.11 Metabolism; Amino Acid Metabolism; Arginine and proline metabolism [PATH:ko00330] Metabolism; Amino Acid Metabolism; Amino acid related enzymes [BR:ko01007]}	{COG4992 Ornithine/acetylornithine aminotransferase E Amino acid transport and metabolism ;}
Pkor_003747	139.084	139.576	94.588	99.1661	91.2746	82.6238	{hypothetical protein [Pontibacter roseus]}	{NA}	{NA}
Pkor_004013	44.1855	38.7657	46.5126	114.32	134.282	114.308	{NA}	{NA}	{NA}
Pkor_001424	1.51062	5.21512	7.21126	10.5054	40.5339	21.0222	{hypothetical protein [Pontibacter roseus]}	{NA}	{NA}
Pkor_003269	31.4149	19.7972	21.4237	30.3268	56.3467	35.2751	{hypothetical protein [Pontibacter roseus]}	{NA}	{NA}
Pkor_003558	13.7007	7.49472	6.46923	7.11274	30.087	15.6583	{NA}	{NA}	{NA}
Pkor_004749	47.097	31.4482	42.2594	140.877	129.903	109.686	{hypothetical protein [Nafulsella turpanensis]}	{K02351 K02351 putative membrane protein -- Unclassified; Poorly Characterized; Function unknown}	{NA}
Pkor_002217	130.173	134.005	84.493	211.416	191.551	189.129	{hypothetical protein [Cesiribacter andamanensis]}	{NA}	{NA}
Pkor_003021	18.3849	15.3135	20.8963	50.2001	62.6851	48.0565	{hypothetical protein [Togninia minima UCRPA7, UCRPA7_5218]}	{NA}	{NA}
Pkor_001172	231.124	147.614	53.4422	31.085	80.4229	97.5343	{50S ribosomal protein L28 [Pontibacter roseus]}	{K02902 RP-L28, rpmB large subunit ribosomal protein L28 -- Genetic Information Processing; Translation; Ribosome [PATH:ko03010] Genetic Information Processing; Translation; Ribosome [BR:ko03011]}	{COG0227 Ribosomal protein L28 J Translation, ribosomal structure and biogenesis ;}
Pkor_000135	5.95535	4.9822	6.93807	20.652	35.7277	29.0872	{hypothetical protein [Pontibacter roseus]}	{NA}	{NA}
Pkor_002373	50.9882	45.2936	14.332	19.2789	40.9617	19.667	{hypothetical protein [Pontibacter roseus]}	{K06888 K06888 -- -- Unclassified; Poorly Characterized; General function prediction only}	{COG1331 Highly conserved protein containing a thioredoxin domain O Posttranslational modification, protein turnover, chaperones ;}
Pkor_002071	77.5917	53.2364	27.6487	73.5787	76.1984	61.1229	{Tetracycline resistance protein, class C [Cesiribacter andamanensis]}	{NA}	{NA}
Pkor_002309	89.0791	42.6662	13.5042	11.0567	45.6006	13.6498	{phosphonoacetate hydrolase [Pontibacter roseus]}	{K06193 phnA phosphonoacetate hydrolase 3.11.1.2 Metabolism; Metabolism of Other Amino Acids; Phosphonate and phosphinate metabolism [PATH:ko00440]}	{COG2824 Uncharacterized Zn-ribbon-containing protein involved in phosphonate metabolism P Inorganic ion transport and metabolism ;}
Pkor_001609	15.6694	12.6224	11.6877	33.9249	43.2819	21.7051	{NA}	{NA}	{NA}
Pkor_001849	266.255	259.446	47.8842	82.6103	140.616	139.02	{30S ribosomal protein S3 [Pontibacter sp. BAB1700]}	{K02982 RP-S3, rpsC small subunit ribosomal protein S3 -- Genetic Information Processing; Translation; Ribosome [PATH:ko03010] Genetic Information Processing; Translation; Ribosome [BR:ko03011]}	{COG0092 Ribosomal protein S3 J Translation, ribosomal structure and biogenesis ;}
Pkor_002240	357.982	242.374	52.2627	39.4477	77.7985	65.8327	{hypothetical protein [Leeuwenhoekiella blandensis]}	{NA}	{NA}
Pkor_000217	28.3285	17.7142	22.646	19.6475	33.2286	22.9734	{TonB-dependent receptor [Arcticibacter svalbardensis]}	{NA}	{NA}
Pkor_000212	17.5593	9.39613	21.4797	24.682	44.6597	32.3835	{hypothetical protein [Echinicola pacifica]}	{NA}	{NA}
Pkor_001633	276.222	186.252	235.465	470.682	307.374	339.945	{hypothetical protein [Pontibacter roseus]}	{NA}	{NA}
Pkor_001298	14.0075	4.11942	1.95032	3.06332	30.4842	4.51234	{hypothetical protein [Pontibacter sp.]}	{K03286 TC.OOP OmpA-OmpF porin, OOP family -- Unclassified; Cellular Processes and Signaling; Pores ion channels}	{COG2885 Outer membrane protein and related peptidoglycan-associated (lipo)proteins M Cell wall/membrane/envelope biogenesis ;}
Pkor_000491	130.103	137.859	125.859	272.54	247.742	267.442	{hypothetical protein [Pontibacter roseus]}	{NA}	{NA}
Pkor_003388	10.0489	11.1785	7.19558	30.9861	46.8623	25.2495	{NA}	{NA}	{NA}
Pkor_000705	52.33	30.6675	17.1744	40.8173	50.8933	30.5307	{hypothetical protein [Clostridium pasteurianum]}	{NA}	{COG4804 Uncharacterized conserved protein S Function unknown ;}
Pkor_000862	2564.84	2107.57	1035.13	1350.81	955.31	864.49	{hypothetical protein [Pontibacter roseus]}	{K03116 tatA sec-independent protein translocase protein TatA -- Genetic Information Processing; Folding, Sorting and Degradation; Protein export [PATH:ko03060] Environmental Information Processing; Membrane Transport; Bacterial secretion system [PATH:ko03070] Environmental Information Processing; Membrane Transport; Secretion system [BR:ko02044]}	{COG1826 Sec-independent protein secretion pathway components U Intracellular trafficking, secretion, and vesicular transport ;}
Pkor_001211	9.55059	16.266	2.73551	5.76461	20.0081	11.568	{hypothetical protein [Pontibacter roseus]}	{K07460 yraN putative endonuclease -- Unclassified; Genetic Information Processing; Replication, recombination and repair proteins}	{COG0792 Predicted endonuclease distantly related to archaeal Holliday junction resolvase L Replication, recombination and repair ;}
Pkor_004832	330.226	358.232	159.073	340.524	297.099	284.647	{alpha-amlyase [Pontibacter roseus]}	{K01238 E3.2.1.- -- -- Unclassified; Metabolism; Others}	{COG0366 Glycosidases G Carbohydrate transport and metabolism ;}
Pkor_002155	96.064	85.8113	62.6579	66.769	80.2489	58.2148	{short-chain dehydrogenase/reductase sdr [Pontibacter sp. BAB1700]}	{NA}	{NA}
Pkor_001950	145.15	105.96	31.1809	64.0233	82.5097	63.5913	{phosphoribulokinase/uridine kinase [Pontibacter sp. BAB1700]}	{K00876 E2.7.1.48, udk uridine kinase 2.7.1.48 Metabolism; Nucleotide Metabolism; Pyrimidine metabolism [PATH:ko00240] Metabolism; Xenobiotics Biodegradation and Metabolism; Drug metabolism - other enzymes [PATH:ko00983]}	{NA}
Pkor_002891	72.877	44.0357	20.7908	38.4322	46.0114	34.7898	{hypothetical protein [Pontibacter sp.]}	{NA}	{NA}
Pkor_001693	48.0027	46.579	18.7777	27.994	61.6087	38.945	{hypothetical protein [Pontibacter roseus]}	{NA}	{NA}
Pkor_002386	478.343	354.381	230.96	280.798	439.724	467.959	{cytochrome oxidase assembly protein [Pontibacter roseus]}	{K02259 COX15 cytochrome c oxidase subunit XV assembly protein -- Metabolism; Energy Metabolism; Oxidative phosphorylation [PATH:ko00190] Metabolism; Metabolism of Cofactors and Vitamins; Porphyrin and chlorophyll metabolism [PATH:ko00860] Environmental Information Processing; Signal Transduction; Two-component system [PATH:ko02020]}	{NA}
Pkor_004391	27.8943	18.0371	17.1205	60.6537	39.4538	62.1303	{IS5 family transposase orfB [Myxococcus stipitatus]}	{K07497 K07497 putative transposase -- Unclassified; Genetic Information Processing; Replication, recombination and repair proteins}	{NA}
Pkor_003231	204.16	213.072	100.908	102.479	97.005	79.7895	{hypothetical protein [Pontibacter sp.]}	{K09190 K09190 hypothetical protein -- Unclassified; Poorly Characterized; Function unknown}	{NA}
Pkor_003604	-	0.422176	1.31348	0.722068	3.94811	1.41817	{NA}	{NA}	{NA}
Pkor_001935	11.9547	5.50285	1.42671	5.75164	33.7359	12.3234	{NA}	{NA}	{NA}
Pkor_002458	-	2.69826	1.7989	3.2964	19.4659	6.47423	{NA}	{NA}	{NA}
Pkor_004629	122.476	99.3666	53.9874	64.2825	89.2879	63.7205	{hypothetical protein [Pontibacter roseus]}	{NA}	{NA}
Pkor_001233	184.295	168.043	63.8798	62.9001	78.7557	66.8948	{hypothetical protein [Pontibacter roseus]}	{K07713 hydG, zraR two-component system, NtrC family, response regulator HydG -- Environmental Information Processing; Signal Transduction; Two-component system [PATH:ko02020] Environmental Information Processing; Signal Transduction; Two-component system [BR:ko02022]}	{COG2204 Response regulator containing CheY-like receiver, AAA-type ATPase, and DNA-binding domains T Signal transduction mechanisms ;}
Pkor_000060	72.8041	62.8578	119.848	100.382	103.638	102.895	{hypothetical protein [Pontibacter roseus]}	{NA}	{COG1670 Acetyltransferases, including N-acetylases of ribosomal proteins J Translation, ribosomal structure and biogenesis ;}
Pkor_004991	5.76609	4.20245	3.32603	10.0249	27.7172	11.8878	{hypothetical protein [Rhodonellum psychrophilum]}	{NA}	{NA}
Pkor_003326	132.574	58.8647	11.7613	15.3943	21.7166	11.0358	{transcriptional regulator TetR family protein [Pontibacter sp. BAB1700]}	{NA}	{NA}
Pkor_002074	73.6673	69.7177	17.5163	22.948	36.5531	28.2598	{hypothetical protein [Pontibacter roseus]}	{K01422 E3.4.99.- -- -- Unclassified; Cellular Processes and Signaling; Membrane and intracellular structural molecules}	{NA}
Pkor_000832	11.0059	8.44353	4.81609	8.66481	35.2697	24.5815	{NA}	{NA}	{NA}
Pkor_003557	10.0178	3.51334	2.5619	6.47849	27.0036	10.3267	{polysaccharide deacetylase [Niastella koreensis]}	{NA}	{NA}
Pkor_004281	94.3364	70.5638	67.1751	228.173	228.99	257.093	{NA}	{NA}	{NA}
Pkor_002972	39.2475	3.6801	21.3379	36.0489	195.23	243.309	{NA}	{NA}	{NA}
Pkor_002598	23.1124	20.0956	9.19436	31.6747	54.168	41.3631	{antibiotic biosynthesis monooxygenase [Pontibacter sp. BAB1700]}	{K00540 E1.-.-.- -- -- Unclassified; Metabolism; Others}	{NA}
Pkor_002318	54.1805	40.7244	11.2951	18.1781	37.4941	19.2652	{acyl-CoA reductase [Pontibacter roseus]}	{NA}	{NA}
Pkor_004793	67.6933	48.6686	23.8899	65.0948	92.9705	66.2918	{peptidase M23 [Pontibacter sp. BAB1700]}	{K01423 E3.4.-.- -- -- Metabolism; Amino Acid Metabolism; Lysine degradation [PATH:ko00310] Metabolism; Metabolism of Cofactors and Vitamins; Biotin metabolism [PATH:ko00780]}	{COG0739 Membrane proteins related to metalloendopeptidases M Cell wall/membrane/envelope biogenesis ;}
Pkor_000324	22.2235	13.9805	5.83488	10.4978	12.1176	10.8817	{NA}	{NA}	{NA}
Pkor_001310	67.368	57.5674	53.4345	82.0049	104.549	80.6637	{alpha/beta hydrolase [Pontibacter sp. BAB1700]}	{NA}	{NA}
Pkor_003369	195.496	240.04	102.81	174.289	116.14	132.781	{phosphomethylpyrimidine kinase [Pedobacter sp. BAL39]}	{K00941 thiD hydroxymethylpyrimidine/phosphomethylpyrimidine kinase 2.7.1.49 2.7.4.7 Metabolism; Metabolism of Cofactors and Vitamins; Thiamine metabolism [PATH:ko00730]}	{NA}
Pkor_002434	166.351	153.823	46.4696	70.3119	100.654	84.9815	{membrane protein [Pontibacter roseus]}	{K05794 terC tellurite resistance protein TerC -- Unclassified; Cellular Processes and Signaling; Inorganic ion transport and metabolism}	{COG0861 Membrane protein TerC, possibly involved in tellurium resistance P Inorganic ion transport and metabolism ;}
Pkor_003403	22.2235	11.5936	9.4419	24.2615	36.3529	24.627	{hypothetical protein [Arcticibacter svalbardensis]}	{NA}	{NA}
Pkor_002050	21.0113	25.5225	16.717	24.8129	46.7312	27.5253	{NA}	{NA}	{NA}
Pkor_002573	23.8206	14.4222	10.9103	14.3609	36.8592	22.4813	{hypothetical protein [Nafulsella turpanensis]}	{NA}	{NA}
Pkor_000568	14.2493	7.23686	5.84992	8.6381	38.6846	12.0815	{hypothetical protein [Pontibacter roseus]}	{NA}	{NA}
Pkor_003876	-	7.97913	3.44788	6.82354	5.80372	3.72268	{NA}	{NA}	{NA}
Pkor_004757	1494.78	1589.58	1081.66	879.013	756.548	900.747	{succinate dehydrogenase [Pontibacter roseus]}	{K00240 sdhB succinate dehydrogenase iron-sulfur protein 1.3.99.1 Metabolism; Carbohydrate Metabolism; Citrate cycle (TCA cycle) [PATH:ko00020] Metabolism; Carbohydrate Metabolism; Butanoate metabolism [PATH:ko00650] Metabolism; Energy Metabolism; Oxidative phosphorylation [PATH:ko00190] Metabolism; Energy Metabolism; Carbon fixation pathways in prokaryotes [PATH:ko00720] Metabolism; Xenobiotics …	{COG0479 Succinate dehydrogenase/fumarate reductase, Fe-S protein subunit C Energy production and conversion ;}
Pkor_003573	24.0983	14.9162	5.42511	7.83324	41.8088	15.9493	{hypothetical protein [Pontibacter sp.]}	{NA}	{NA}
Pkor_000652	871.921	870.716	262.971	290.7	259.038	279.302	{xylose isomerase [Pontibacter roseus]}	{K01805 xylA xylose isomerase 5.3.1.5 Metabolism; Carbohydrate Metabolism; Pentose and glucuronate interconversions [PATH:ko00040] Metabolism; Carbohydrate Metabolism; Fructose and mannose metabolism [PATH:ko00051]}	{COG2115 Xylose isomerase G Carbohydrate transport and metabolism ;}
Pkor_002523	1153.8	1110.66	6271.78	5898.93	4844.57	5786.52	{hypothetical protein [Pontibacter roseus]}	{NA}	{NA}
Pkor_000210	17.685	19.556	64.0451	69.7757	77.0037	67.7352	{putative 45, 4 kDa protein in snaA-snaB intergenic region ORF401 [Fibrella aestuarina]}	{K07496 K07496 putative transposase -- Unclassified; Genetic Information Processing; Replication, recombination and repair proteins}	{COG0675 Transposase and inactivated derivatives L Replication, recombination and repair ;}
Pkor_002892	29.0439	10.9527	5.2237	14.7072	34.3967	13.3885	{NA}	{NA}	{NA}
Pkor_000976	125.093	77.9634	28.7205	33.6096	38.2926	23.1804	{hypothetical protein [Pontibacter roseus]}	{K06966 K06966 -- -- Unclassified; Poorly Characterized; General function prediction only}	{COG1611 Predicted Rossmann fold nucleotide-binding protein R General function prediction only ;}
Pkor_002919	52.7876	51.443	28.2641	71.5114	72.6744	71.5123	{hypothetical protein [Orenia marismortui]}	{NA}	{NA}
Pkor_003041	33.8536	30.8777	26.9845	34.5496	52.2949	39.3137	{carboxylesterase [Spirosoma panaciterrae]}	{K03927 PNBA carboxylesterase type B 3.1.1.1 Metabolism; Xenobiotics Biodegradation and Metabolism; Drug metabolism - other enzymes [PATH:ko00983]}	{NA}
Pkor_002254	739.597	646.242	121.931	272.63	335.382	370.817	{50S ribosomal protein L25/general stress protein Ctc [Pontibacter sp. BAB1700]}	{K02897 RP-L25, rplY large subunit ribosomal protein L25 -- Genetic Information Processing; Translation; Ribosome [PATH:ko03010] Genetic Information Processing; Translation; Ribosome [BR:ko03011]}	{NA}
Pkor_001425	68.6769	59.7295	75.5776	166.971	160.798	166.521	{glutathione synthetase [Pontibacter sp. BAB1700]}	{K01920 E6.3.2.3, gshB glutathione synthase 6.3.2.3 Metabolism; Metabolism of Other Amino Acids; Glutathione metabolism [PATH:ko00480]}	{COG0189 Glutathione synthase/Ribosomal protein S6 modification enzyme (glutaminyl transferase) HJ Coenzyme transport and metabolism ; Translation, ribosomal structure and biogenesis ;}
Pkor_002351	44.6925	41.3406	11.1247	5.5292	35.9125	13.4922	{hypothetical protein [Pontibacter sp.]}	{NA}	{NA}
Pkor_002635	13.5073	11.8593	10.9258	18.5112	34.7433	19.0808	{hypothetical protein [Pontibacter sp. BAB1700, O71_03411]}	{K01728 E4.2.2.2, pel pectate lyase 4.2.2.2 Metabolism; Carbohydrate Metabolism; Pentose and glucuronate interconversions [PATH:ko00040]}	{NA}
Pkor_000470	21.5836	13.3158	28.3344	20.8866	23.0987	33.0261	{putative 45, 4 kDa protein in snaA-snaB intergenic region ORF401 [Fibrella aestuarina]}	{K07496 K07496 putative transposase -- Unclassified; Genetic Information Processing; Replication, recombination and repair proteins}	{COG0675 Transposase and inactivated derivatives L Replication, recombination and repair ;}
Pkor_003705	1017.82	953.94	998.821	771.239	627.062	725.812	{signal peptidase I [Pontibacter roseus]}	{K03100 lepB signal peptidase I 3.4.21.89 Metabolism; Enzyme Families; Peptidases [BR:ko01002] Genetic Information Processing; Folding, Sorting and Degradation; Protein export [PATH:ko03060]}	{NA}
Pkor_000303	41.0887	49.6479	20.2276	40.4358	31.6901	26.4724	{NA}	{NA}	{NA}
Pkor_004417	29.2562	22.9685	14.548	25.7202	28.2664	21.8649	{ABC transporter ATP-binding protein [Hymenobacter norwichensis]}	{K01990 ABC-2.A ABC-2 type transport system ATP-binding protein -- Environmental Information Processing; Membrane Transport; Transporters [BR:ko02000]}	{COG1131 ABC-type multidrug transport system, ATPase component V Defense mechanisms ;}
Pkor_002090	78.1744	111.082	31.6394	45.7132	76.0823	45.7671	{hypothetical protein [Pontibacter sp.]}	{NA}	{NA}
Pkor_003991	25.2902	20.48	12.492	18.0671	42.9419	26.8848	{auxin-induced protein PCNT115 [Paenibacillus mucilaginosus 3016]}	{K00100 E1.1.1.- -- -- Metabolism; Carbohydrate Metabolism; Fructose and mannose metabolism [PATH:ko00051] Metabolism; Carbohydrate Metabolism; Butanoate metabolism [PATH:ko00650] Metabolism; Lipid Metabolism; Linoleic acid metabolism [PATH:ko00591] Metabolism; Xenobiotics Biodegradation and Metabolism; Chloroalkane and chloroalkene degradation [PATH:ko00625] Metabolism; Xenobiotics Biodegradatio…	{COG0667 Predicted oxidoreductases (related to aryl-alcohol dehydrogenases) C Energy production and conversion ;}
Pkor_004499	44.475	23.0452	13.835	27.5525	44.4629	30.2512	{hypothetical protein [Nafulsella turpanensis]}	{K00344 E1.6.5.5, qor NADPH2:quinone reductase 1.6.5.5 Unclassified; Metabolism; Energy metabolism}	{NA}
Pkor_003569	28.9692	28.119	50.356	81.2296	108.167	90.9674	{hypothetical protein [Pontibacter roseus]}	{NA}	{NA}
Pkor_002472	82.4701	80.0705	25.3913	38.9657	60.2622	43.6676	{proton-translocating NADH-quinone oxidoreductase subunit L [Pontibacter sp. BAB1700]}	{K00341 nuoL NADH dehydrogenase I subunit L 1.6.5.3 Metabolism; Energy Metabolism; Oxidative phosphorylation [PATH:ko00190]}	{COG1009 NADH:ubiquinone oxidoreductase subunit 5 (chain L)/Multisubunit Na+/H+ antiporter, MnhA subunit CP Energy production and conversion ; Inorganic ion transport and metabolism ;}
Pkor_000080	64.1423	75.3178	34.985	81.799	85.7246	70.5602	{hypothetical protein [Nafulsella turpanensis]}	{NA}	{NA}
Pkor_002388	338.982	309.072	172.005	127.839	125.003	133.94	{cytochrome oxidase subunit III [Pontibacter roseus]}	{K02276 coxC cytochrome c oxidase subunit III 1.9.3.1 Metabolism; Energy Metabolism; Oxidative phosphorylation [PATH:ko00190]}	{NA}
Pkor_003420	78.7775	76.5697	135.584	454.732	298.197	273.738	{signal transduction histidine kinase, LytS [Chitinophaga pinensis DSM 2588]}	{NA}	{NA}
Pkor_002953	361.012	282.97	314.128	402.77	528.707	445.984	{hypothetical protein [Pontibacter roseus]}	{NA}	{NA}
Pkor_004740	119.47	108.873	63.2945	110.173	139.065	124.305	{phosphatidylethanolamine N-methyltransferase [Pontibacter roseus]}	{K00551 E2.1.1.17, PEMT phosphatidylethanolamine N-methyltransferase 2.1.1.17 Metabolism; Lipid Metabolism; Glycerophospholipid metabolism [PATH:ko00564]}	{NA}
Pkor_004479	68.256	57.7048	131.383	138.422	101.626	116.775	{hypothetical protein [Nafulsella turpanensis]}	{K00059 fabG 3-oxoacyl-[acyl-carrier protein] reductase 1.1.1.100 Metabolism; Lipid Metabolism; Fatty acid biosynthesis [PATH:ko00061] Metabolism; Lipid Metabolism; Biosynthesis of unsaturated fatty acids [PATH:ko01040] Metabolism; Lipid Metabolism; Lipid biosynthesis proteins [BR:ko01004]}	{COG1028 Dehydrogenases with different specificities (related to short-chain alcohol dehydrogenases) IQR Lipid transport and metabolism ; Secondary metabolites biosynthesis, transport and catabolism ; General function prediction only ;}
Pkor_004359	142.86	125.097	58.8584	221.004	203.554	201.201	{two component transcriptional regulator, LytTR family [Chitinophaga pinensis DSM 2588]}	{NA}	{NA}
Pkor_003966	353.667	432.694	1563.35	917.947	1152.06	1487.67	{hypothetical protein [Pontibacter sp.]}	{NA}	{NA}
Pkor_000852	489.904	376.3	148.76	127.269	121.035	108.69	{hypothetical protein [Pontibacter roseus]}	{NA}	{NA}
Pkor_001215	145.426	136.472	53.6165	161.857	91.2944	78.3018	{hypothetical protein [Pontibacter sp.]}	{NA}	{NA}
Pkor_000101	-	3.48296	1.47766	7.04016	11.8443	14.3589	{NA}	{NA}	{NA}
Pkor_002822	42.3896	23.3838	7.10656	12.4486	29.978	15.2159	{hypothetical protein [Pontibacter roseus]}	{NA}	{NA}
Pkor_004492	46.3769	43.5119	9.07338	18.655	43.0915	22.728	{hypothetical protein [Pontibacter roseus]}	{K13282 cphB cyanophycinase 3.4.15.6 Metabolism; Enzyme Families; Peptidases [BR:ko01002]}	{NA}
Pkor_002905	377.611	300.435	65.267	122.589	108.834	133.387	{hypothetical protein [Pontibacter roseus]}	{NA}	{NA}
Pkor_000969	79.1521	81.8559	78.5929	141.248	130.385	131.773	{NA}	{NA}	{NA}
Pkor_004975	52.7764	53.6751	57.507	126.322	99.2021	99.4279	{protein of unknown function DUF1080 [Pedobacter heparinus DSM 2366]}	{NA}	{NA}
Pkor_004903	27.2552	7.36021	5.20435	7.86781	31.7562	14.3288	{Protein-L-isoaspartate O-methyltransferase [Gillisia limnaea]}	{K00573 E2.1.1.77, pcm protein-L-isoaspartate(D-aspartate) O-methyltransferase 2.1.1.77 Unclassified; Genetic Information Processing; Protein folding and associated processing}	{COG2518 Protein-L-isoaspartate carboxylmethyltransferase O Posttranslational modification, protein turnover, chaperones ;}
Pkor_003371	249.644	309.191	198.077	345.697	261.539	277.388	{phosphomethylpyrimidine synthase ThiC [Dyadobacter beijingensis]}	{K03147 thiC thiamine biosynthesis protein ThiC -- Metabolism; Metabolism of Cofactors and Vitamins; Thiamine metabolism [PATH:ko00730]}	{COG0422 Thiamine biosynthesis protein ThiC H Coenzyme transport and metabolism ;}
Pkor_002850	49.7186	61.3383	33.9977	55.7167	69.9916	64.4111	{hypothetical protein [Pontibacter roseus]}	{K01515 nudF ADP-ribose pyrophosphatase 3.6.1.13 Metabolism; Nucleotide Metabolism; Purine metabolism [PATH:ko00230]}	{COG0494 NTP pyrophosphohydrolases including oxidative damage repair enzymes LR Replication, recombination and repair ; General function prediction only ;}
Pkor_003073	11.1739	15.7913	17.1956	21.9156	41.0965	27.2807	{NA}	{NA}	{NA}
Pkor_000678	143.118	119.161	56.3714	125.358	100.693	109.645	{glycosyl hydrolase family 3 [Hymenobacter norwichensis]}	{K05349 bglX beta-glucosidase 3.2.1.21 Metabolism; Carbohydrate Metabolism; Starch and sucrose metabolism [PATH:ko00500] Metabolism; Metabolism of Other Amino Acids; Cyanoamino acid metabolism [PATH:ko00460] Metabolism; Biosynthesis of Other Secondary Metabolites; Phenylpropanoid biosynthesis [PATH:ko00940]}	{COG1472 Beta-glucosidase-related glycosidases G Carbohydrate transport and metabolism ;}
Pkor_004638	295.624	230.058	127.302	95.4045	147.31	140.344	{glucose/galactose transporter [Pontibacter sp. BAB1700]}	{K02429 fucP MFS transporter, FHS family, L-fucose permease -- Environmental Information Processing; Membrane Transport; Transporters [BR:ko02000]}	{COG0738 Fucose permease G Carbohydrate transport and metabolism ;}
Pkor_002558	234.131	196.891	27.5831	22.1904	56.0824	27.0697	{cystathionine beta-synthase [Pontibacter sp. BAB1700]}	{NA}	{NA}
Pkor_002418	240.369	190.299	70.6127	105.724	150.82	119.492	{glycosyl transferase family 2 [Pontibacter roseus]}	{K00754 E2.4.1.- -- -- Metabolism; Carbohydrate Metabolism; Fructose and mannose metabolism [PATH:ko00051]}	{COG0463 Glycosyltransferases involved in cell wall biogenesis M Cell wall/membrane/envelope biogenesis ;}
Pkor_004910	13.0007	7.53585	3.70648	12.2255	26.4276	19.6372	{hypothetical protein [uncultured bacterium, ACD_75C01404G0003]}	{NA}	{COG0053 Predicted Co/Zn/Cd cation transporters P Inorganic ion transport and metabolism ;}
Pkor_002121	541.879	411.696	144.406	330.537	355.33	387.91	{dihydroneopterin aldolase [Pontibacter roseus]}	{K01633 folB dihydroneopterin aldolase 4.1.2.25 Metabolism; Metabolism of Cofactors and Vitamins; Folate biosynthesis [PATH:ko00790]}	{NA}
Pkor_004509	40.6218	46.3166	43.2971	23.3425	37.184	23.1032	{Ankyrin [Spirosoma linguale]}	{K06867 K06867 -- -- Unclassified; Poorly Characterized; General function prediction only}	{COG0666 FOG: Ankyrin repeat R General function prediction only ;}
Pkor_002758	309.426	276.95	65.2198	62.0708	90.6588	76.2628	{aspartate kinase [Pontibacter sp. BAB1700]}	{K00928 E2.7.2.4, lysC aspartate kinase 2.7.2.4 Metabolism; Amino Acid Metabolism; Glycine, serine and threonine metabolism [PATH:ko00260] Metabolism; Amino Acid Metabolism; Cysteine and methionine metabolism [PATH:ko00270] Metabolism; Amino Acid Metabolism; Lysine biosynthesis [PATH:ko00300]}	{NA}
Pkor_000666	14.7079	5.9642	10.0302	19.2989	46.4297	23.8252	{hypothetical protein [Echinicola vietnamensis]}	{K03534 rhaM L-rhamnose mutarotase 5.1.3.- Unclassified; Poorly Characterized; Function unknown}	{NA}
Pkor_002564	17.1627	4.74008	6.28129	12.0106	49.7461	18.724	{RNA polymerase, sigma-24 subunit, ECF subfamily [Chitinophaga pinensis DSM 2588]}	{NA}	{NA}
Pkor_000819	38.255	45.0011	38.8065	72.7844	66.7856	52.1689	{hypothetical protein [Pontibacter sp.]}	{NA}	{NA}
Pkor_003106	130.99	90.8009	10.8387	20.9309	39.5964	30.6066	{major facilitator superfamily MFS_1 [Arcticibacter svalbardensis]}	{K08156 araJ MFS transporter, DHA1 family, arabinose polymer transporter -- Environmental Information Processing; Membrane Transport; Transporters [BR:ko02000]}	{COG2814 Arabinose efflux permease G Carbohydrate transport and metabolism ;}
Pkor_002967	33.6974	20.9857	28.3874	49.5737	81.3459	89.089	{bifunctional NADH: ubiquinone oxidoreductase subunit C/D [Pontibacter sp. BAB1700]}	{K13378 nuoCD NADH dehydrogenase I subunit C/D 1.6.5.3 Metabolism; Energy Metabolism; Oxidative phosphorylation [PATH:ko00190]}	{COG0649 NADH:ubiquinone oxidoreductase 49 kD subunit 7 C Energy production and conversion ;}
Pkor_001749	57.7811	55.9032	63.5943	134.786	71.3949	109.199	{NA}	{NA}	{NA}
Pkor_003502	152.77	180.878	307.69	718.338	609.44	718.357	{hypothetical protein [Pontibacter roseus]}	{NA}	{NA}
Pkor_003135	285.329	259.661	88.8364	123.357	139.786	133.532	{Phosphoribosylformylglycinamidine synthase [Pedobacter heparinus]}	{K01952 E6.3.5.3, purL phosphoribosylformylglycinamidine synthase 6.3.5.3 Metabolism; Nucleotide Metabolism; Purine metabolism [PATH:ko00230]}	{NA}
Pkor_001448	246.532	337.857	236.985	537.543	328.324	387.531	{hypothetical protein [Pontibacter roseus]}	{K03525 coaX type III pantothenate kinase 2.7.1.33 Metabolism; Metabolism of Cofactors and Vitamins; Pantothenate and CoA biosynthesis [PATH:ko00770]}	{NA}
Pkor_000501	74.188	47.9405	51.7608	107.08	73.698	86.7707	{NA}	{NA}	{NA}
Pkor_000156	120.829	137.24	37.6402	39.8395	48.1902	54.453	{GDP-mannose 4, 6-dehydratase [Pontibacter sp. BAB1700]}	{K01711 E4.2.1.47, gmd GDPmannose 4,6-dehydratase 4.2.1.47 Metabolism; Carbohydrate Metabolism; Fructose and mannose metabolism [PATH:ko00051] Metabolism; Carbohydrate Metabolism; Amino sugar and nucleotide sugar metabolism [PATH:ko00520]}	{COG1089 GDP-D-mannose dehydratase M Cell wall/membrane/envelope biogenesis ;}
Pkor_000553	63.4182	60.0057	143.213	75.6322	127.601	92.4315	{NAD-dependent epimerase/dehydratase [Pontibacter sp. BAB1700]}	{NA}	{NA}
Pkor_004170	-	0.788063	1.83887	21.5658	53.0625	50.2976	{NA}	{NA}	{NA}
Pkor_002560	17.854	8.8188	10.1868	15.4041	57.4844	21.241	{TonB-dependent receptor plug [Mucilaginibacter paludis DSM 18603]}	{NA}	{NA}
Pkor_004655	631.311	485.315	322.824	165.955	170.734	156.904	{ferredoxin [Pontibacter sp. BAB1700]}	{K04755 fdx ferredoxin, 2Fe-2S -- Unclassified; Metabolism; Energy metabolism}	{COG0633 Ferredoxin C Energy production and conversion ;}
Pkor_000263	105.716	96.1313	133.215	319.86	327.179	305.828	{hypothetical protein [Pontibacter roseus]}	{NA}	{NA}
Pkor_001516	86.1051	78.2001	29.9961	36.0446	62.9267	36.7889	{Na+/H+ antiporter NhaC [Pontibacter sp. BAB1700]}	{NA}	{COG1757 Na+/H+ antiporter C Energy production and conversion ;}
Pkor_000334	-	0.422176	-	-	12.6339	2.12725	{NA}	{NA}	{NA}
Pkor_003028	15.1624	9.33728	3.42343	8.38827	28.0484	11.1416	{hypothetical protein [Pontibacter roseus]}	{K00681 ggt gamma-glutamyltranspeptidase 2.3.2.2 Metabolism; Lipid Metabolism; Arachidonic acid metabolism [PATH:ko00590] Metabolism; Metabolism of Other Amino Acids; Taurine and hypotaurine metabolism [PATH:ko00430] Metabolism; Metabolism of Other Amino Acids; Cyanoamino acid metabolism [PATH:ko00460] Metabolism; Metabolism of Other Amino Acids; Glutathione metabolism [PATH:ko00480] Metabolism; …	{COG0405 Gamma-glutamyltransferase E Amino acid transport and metabolism ;}
Pkor_002544	30.2239	24.5171	9.07059	21.8703	48.8533	23.8252	{putative outer membrane protein probably involved in nutrient binding protein [Cyclobacteriaceae bacterium AK24]}	{NA}	{NA}
Pkor_000674	91.6114	93.8019	54.0228	94.7124	95.2823	82.9792	{beta-N-acetylhexosaminidase [Spirosoma linguale DSM 74]}	{K12373 HEXA_B hexosaminidase 3.2.1.52 Metabolism; Carbohydrate Metabolism; Amino sugar and nucleotide sugar metabolism [PATH:ko00520] Metabolism; Glycan Biosynthesis and Metabolism; Glycosaminoglycan degradation [PATH:ko00531] Metabolism; Glycan Biosynthesis and Metabolism; Glycosphingolipid biosynthesis - globo series [PATH:ko00603] Metabolism; Glycan Biosynthesis and Metabolism; Glycosphingoli…	{NA}
Pkor_004656	227.799	229.998	515.942	743.989	514.401	664.62	{hypothetical protein [Nafulsella turpanensis]}	{NA}	{NA}
Pkor_000016	516.177	560.549	234.456	256.363	302.235	299.602	{thiol peroxidase [Pontibacter roseus]}	{K03564 BCP, PRXQ, DOT5 peroxiredoxin Q/BCP 1.11.1.15 Unclassified; Genetic Information Processing; Protein folding and associated processing}	{COG1225 Peroxiredoxin O Posttranslational modification, protein turnover, chaperones ;}
Pkor_002714	60.2933	41.2744	21.8635	36.3111	53.7946	30.2795	{hypothetical protein [Pontibacter roseus]}	{NA}	{NA}
Pkor_000680	248.903	213.064	80.795	143.592	147.694	151.801	{Alpha-L-fucosidase [Runella slithyformis]}	{K01206 E3.2.1.51, FUCA alpha-L-fucosidase 3.2.1.51 Metabolism; Glycan Biosynthesis and Metabolism; Other glycan degradation [PATH:ko00511]}	{NA}
Pkor_002130	59.7287	58.8723	33.7815	93.8769	95.5796	87.6713	{transcriptional regulatory protein [Fulvivirga imtechensis]}	{NA}	{COG0454 Histone acetyltransferase HPA2 and related acetyltransferases KR Transcription ; General function prediction only ;}
Pkor_001811	148.86	96.4709	32.0244	30.8409	51.9945	43.915	{peptidase S8 family protein [Pontibacter sp. BAB1700]}	{NA}	{NA}
Pkor_000499	-	-	-	-	-	1.48907	{NA}	{NA}	{NA}
Pkor_003614	445.512	405.377	104.721	105.83	123.622	110.705	{dihydrodipicolinate synthase [Pontibacter roseus]}	{K01714 dapA dihydrodipicolinate synthase 4.2.1.52 Metabolism; Amino Acid Metabolism; Lysine biosynthesis [PATH:ko00300]}	{COG0329 Dihydrodipicolinate synthase/N-acetylneuraminate lyase EM Amino acid transport and metabolism ; Cell wall/membrane/envelope biogenesis ;}
Pkor_002413	11.2744	-	-	2.95872	-	0.726377	{NA}	{NA}	{NA}
Pkor_003711	107.858	92.9914	126.269	517.578	360.383	374.585	{NA}	{NA}	{NA}
Pkor_002694	129.231	114.301	55.611	36.0335	54.9169	46.4335	{hypothetical protein [Pontibacter roseus]}	{K03817 rimL ribosomal-protein-serine acetyltransferase 2.3.1.- Genetic Information Processing; Translation; Ribosome Biogenesis [BR:ko03009]}	{NA}
Pkor_002343	526.303	424.845	290.489	171.477	212.724	189.836	{uroporphyrinogen decarboxylase [Pontibacter sp. BAB1700]}	{K01599 hemE, UROD uroporphyrinogen decarboxylase 4.1.1.37 Metabolism; Metabolism of Cofactors and Vitamins; Porphyrin and chlorophyll metabolism [PATH:ko00860]}	{COG0407 Uroporphyrinogen-III decarboxylase H Coenzyme transport and metabolism ;}
Pkor_000918	171.203	134.299	300.221	133.242	182.71	245.008	{acyl-phosphate glycerol 3-phosphate acyltransferase [Pontibacter roseus]}	{K08591 plsY glycerol-3-phosphate acyltransferase PlsY 2.3.1.15 Metabolism; Lipid Metabolism; Glycerolipid metabolism [PATH:ko00561] Metabolism; Lipid Metabolism; Glycerophospholipid metabolism [PATH:ko00564] Metabolism; Lipid Metabolism; Lipid biosynthesis proteins [BR:ko01004]}	{COG0344 Predicted membrane protein S Function unknown ;}
Pkor_003743	139.679	100.915	47.7307	66.5872	90.4082	75.1011	{hypothetical protein [Pontibacter roseus]}	{NA}	{NA}
Pkor_002582	6.46501	8.55571	2.70044	18.2385	24.5832	21.451	{hypothetical protein [Pontibacter roseus]}	{NA}	{NA}
Pkor_003938	41.8618	47.2234	23.2908	49.9	62.2673	48.5468	{hypothetical protein [Pontibacter roseus]}	{NA}	{NA}
Pkor_000576	62.4928	63.3917	37.5272	40.2189	62.7698	49.3375	{RNA polymerase sigma factor SigZ [Pontibacter sp. BAB1700]}	{K03088 SIG3.2, rpoE RNA polymerase sigma-70 factor, ECF subfamily -- Genetic Information Processing; Transcription; Transcription machinery [BR:ko03021]}	{COG1595 DNA-directed RNA polymerase specialized sigma subunit, sigma24 homolog K Transcription ;}
Pkor_000958	693.981	1210.59	971.215	811.802	643.82	689.206	{acetyl-CoA acetyltransferase [Pontibacter sp. BAB1700]}	{K00632 E2.3.1.16, fadA acetyl-CoA acyltransferase 2.3.1.16 Metabolism; Lipid Metabolism; Fatty acid metabolism [PATH:ko00071] Metabolism; Lipid Metabolism; alpha-Linolenic acid metabolism [PATH:ko00592] Metabolism; Amino Acid Metabolism; Valine, leucine and isoleucine degradation [PATH:ko00280] Metabolism; Metabolism of Terpenoids and Polyketides; Geraniol degradation [PATH:ko00281] Metabolism; …	{COG0183 Acetyl-CoA acetyltransferase I Lipid transport and metabolism ;}
Pkor_003054	-	-	-	-	12.7554	2.29088	{NA}	{NA}	{NA}
Pkor_004663	23.5215	41.8179	55.1662	88.0283	87.8995	84.4687	{NA}	{NA}	{NA}
Pkor_004002	179.269	157.082	32.0034	51.3223	63.9897	50.7812	{hypothetical protein [Solitalea canadensis]}	{NA}	{NA}
Pkor_003841	71.0158	74.6898	54.0104	72.3439	82.6323	76.6998	{acetylornithine deacetylase [Pontibacter sp. BAB1700]}	{K01438 E3.5.1.16, argE acetylornithine deacetylase 3.5.1.16 Metabolism; Amino Acid Metabolism; Arginine and proline metabolism [PATH:ko00330]}	{NA}
Pkor_001927	75.1945	130.86	19.7427	40.7127	51.109	41.4085	{aldose 1-epimerase [Pontibacter sp. BAB1700]}	{NA}	{COG2017 Galactose mutarotase and related enzymes G Carbohydrate transport and metabolism ;}
Pkor_002855	35.8943	16.5224	15.7767	32.5095	52.2586	40.9495	{hypothetical protein [Pontibacter sp.]}	{NA}	{NA}
Pkor_000219	25.4399	38.3281	56.0059	76.6339	81.9394	72.3264	{protein-L-isoaspartate O-methyltransferase [Pontibacter roseus]}	{K06880 K06880 -- -- Unclassified; Poorly Characterized; General function prediction only}	{NA}
Pkor_001064	25.3836	29.6207	21.6838	71.347	82.2393	66.4488	{NA}	{NA}	{NA}
Pkor_001458	166.69	147.224	91.3864	122.471	125.153	104.085	{gh3 auxin-responsive promoter [Pontibacter sp. BAB1700]}	{NA}	{NA}
Pkor_004849	322.422	299.162	95.8046	85.3684	101.263	88.0726	{1, 4-dihydroxy-6-naphthoate synthase [Nafulsella turpanensis]}	{K01661 menB naphthoate synthase 4.1.3.36 Metabolism; Metabolism of Cofactors and Vitamins; Ubiquinone and other terpenoid-quinone biosynthesis [PATH:ko00130]}	{COG0447 Dihydroxynaphthoic acid synthase H Coenzyme transport and metabolism ;}
Pkor_000284	22.6716	16.6685	5.41139	14.1305	31.2664	20.5305	{hypothetical protein [Pedobacter saltans]}	{NA}	{NA}
Pkor_001553	2101.86	2282.65	4125.13	1667.28	1933.64	1988.56	{hypothetical protein [Pontibacter roseus]}	{NA}	{NA}
Pkor_004311	177.542	155.134	22.1428	53.4655	71.6069	66.0551	{gamma-glutamyltranspeptidase [Pontibacter roseus]}	{K00681 ggt gamma-glutamyltranspeptidase 2.3.2.2 Metabolism; Lipid Metabolism; Arachidonic acid metabolism [PATH:ko00590] Metabolism; Metabolism of Other Amino Acids; Taurine and hypotaurine metabolism [PATH:ko00430] Metabolism; Metabolism of Other Amino Acids; Cyanoamino acid metabolism [PATH:ko00460] Metabolism; Metabolism of Other Amino Acids; Glutathione metabolism [PATH:ko00480] Metabolism; …	{COG0405 Gamma-glutamyltransferase E Amino acid transport and metabolism ;}
Pkor_003274	88.8939	82.6897	29.1744	44.0322	46.2384	47.8222	{hypothetical protein [Pontibacter roseus]}	{NA}	{NA}
Pkor_004721	17.8935	18.494	23.3121	110.285	115.325	100.873	{oxidoreductase [Pedobacter agri]}	{NA}	{NA}
Pkor_004570	85.3382	75.2357	193.506	192.879	313.987	280.404	{hypothetical protein [Pontibacter roseus]}	{K01479 E3.5.3.8, hutG formiminoglutamase 3.5.3.8 Metabolism; Amino Acid Metabolism; Histidine metabolism [PATH:ko00340]}	{COG0010 Arginase/agmatinase/formimionoglutamate hydrolase, arginase family E Amino acid transport and metabolism ;}
Pkor_004130	561.81	604.505	450.665	1426.29	1203.6	1407.52	{50S ribosomal protein L35 [Pontibacter sp. BAB1700]}	{K02916 RP-L35, rpmI large subunit ribosomal protein L35 -- Genetic Information Processing; Translation; Ribosome [PATH:ko03010] Genetic Information Processing; Translation; Ribosome [BR:ko03011]}	{COG0291 Ribosomal protein L35 J Translation, ribosomal structure and biogenesis ;}
Pkor_004557	722.058	628.899	206.188	312.571	324.467	324.005	{hypothetical protein [Pontibacter roseus]}	{K00627 DLAT, aceF, pdhC pyruvate dehydrogenase E2 component (dihydrolipoamide acetyltransferase) 2.3.1.12 Metabolism; Carbohydrate Metabolism; Glycolysis / Gluconeogenesis [PATH:ko00010] Metabolism; Carbohydrate Metabolism; Citrate cycle (TCA cycle) [PATH:ko00020] Metabolism; Carbohydrate Metabolism; Pyruvate metabolism [PATH:ko00620]}	{COG0508 Pyruvate/2-oxoglutarate dehydrogenase complex, dihydrolipoamide acyltransferase (E2) component, and related enzymes C Energy production and conversion ;}
Pkor_004470	92.6212	120.6	47.3876	82.4282	88.0479	67.6299	{putative aminopeptidase M1 family protein [Algoriphagus machipongonensis]}	{NA}	{NA}
Pkor_004364	5.50296	0.422176	1.97022	-	13.4236	2.83633	{NA}	{NA}	{NA}
Pkor_004270	34.918	22.5788	12.3032	34.6904	50.3426	26.1391	{hypothetical protein [Hymenobacter norwichensis]}	{NA}	{NA}
Pkor_004398	12.8402	5.6642	3.06479	1.68482	6.90918	7.859	{hypothetical protein [Pontibacter roseus]}	{NA}	{NA}
Pkor_001946	1615.6	1692.05	239.324	250.494	291.974	327.012	{nitrogen-fixing NifU domain-containing protein [Pontibacter sp. BAB1700]}	{NA}	{NA}
Pkor_000264	51.3609	52.8659	39.5868	105.021	92.1225	84.9323	{NA}	{NA}	{NA}
Pkor_001902	371.063	295.824	32.6472	43.2394	72.4169	69.335	{30S ribosomal protein S2 [Hymenobacter aerophilus]}	{K02967 RP-S2, rpsB small subunit ribosomal protein S2 -- Genetic Information Processing; Translation; Ribosome [PATH:ko03010] Genetic Information Processing; Translation; Ribosome [BR:ko03011]}	{COG0052 Ribosomal protein S2 J Translation, ribosomal structure and biogenesis ;}
Pkor_000249	53.3364	58.7081	18.5542	50.9749	57.8607	47.8648	{peptidase M61 domain-containing protein [Pontibacter sp. BAB1700]}	{NA}	{COG3975 Predicted protease with the C-terminal PDZ domain R General function prediction only ;}
Pkor_001862	916.741	684.028	552.402	302.251	424.456	477.703	{50S ribosomal protein L15 [Pontibacter roseus]}	{K02876 RP-L15, rplO large subunit ribosomal protein L15 -- Genetic Information Processing; Translation; Ribosome [PATH:ko03010] Genetic Information Processing; Translation; Ribosome [BR:ko03011]}	{COG0200 Ribosomal protein L15 J Translation, ribosomal structure and biogenesis ;}
Pkor_003263	32.8835	23.8581	11.4369	26.7517	43.9492	17.9173	{hypothetical protein [Segetibacter koreensis]}	{NA}	{NA}
Pkor_002239	774.734	996.052	124.682	111.009	125.734	110.126	{hypothetical protein [Echinicola pacifica]}	{K00540 E1.-.-.- -- -- Unclassified; Metabolism; Others}	{COG0667 Predicted oxidoreductases (related to aryl-alcohol dehydrogenases) C Energy production and conversion ;}
Pkor_001267	79.2282	67.1703	25.8968	44.9605	80.3758	44.2821	{hypothetical protein [Pontibacter roseus]}	{K01129 dgt dGTPase 3.1.5.1 Metabolism; Nucleotide Metabolism; Purine metabolism [PATH:ko00230]}	{COG0232 dGTP triphosphohydrolase F Nucleotide transport and metabolism ;}
Pkor_005000	8.33953	7.67752	6.39814	20.7911	31.1127	19.4961	{putative unsaturated glucuronyl hydrolase [Echinicola vietnamensis]}	{NA}	{COG4225 Predicted unsaturated glucuronyl hydrolase involved in regulation of bacterial surface properties, and related proteins R General function prediction only ;}
Pkor_003632	145.136	117.218	44.1922	47.5447	57.1278	50.3403	{histidyl-tRNA synthase [Pontibacter roseus]}	{K01892 HARS, hisS histidyl-tRNA synthetase 6.1.1.21 Metabolism; Amino Acid Metabolism; Amino acid related enzymes [BR:ko01007] Genetic Information Processing; Translation; Aminoacyl-tRNA biosynthesis [PATH:ko00970]}	{NA}
Pkor_000255	125.652	104.344	22.6754	26.8295	43.0532	33.265	{multidrug ABC transporter ATPase [Pontibacter sp. BAB1700]}	{K06147 ABCB-BAC ATP-binding cassette, subfamily B, bacterial -- Environmental Information Processing; Membrane Transport; Transporters [BR:ko02000]}	{COG1132 ABC-type multidrug transport system, ATPase and permease components V Defense mechanisms ;}
Pkor_000689	216.706	188.442	529.397	444.641	392.327	467.89	{hypothetical protein [Flexithrix dorotheae]}	{NA}	{NA}
Pkor_004840	123.018	105.816	218.292	537.894	660.072	525.339	{hypothetical protein [Pontibacter roseus]}	{NA}	{COG0526 Thiol-disulfide isomerase and thioredoxins OC Posttranslational modification, protein turnover, chaperones ; Energy production and conversion ;}
Pkor_001831	1505.43	1127.74	195.318	287.08	376.905	395.208	{50S ribosomal protein L11 [Pontibacter roseus]}	{K02867 RP-L11, rplK large subunit ribosomal protein L11 -- Genetic Information Processing; Translation; Ribosome [PATH:ko03010] Genetic Information Processing; Translation; Ribosome [BR:ko03011]}	{COG0080 Ribosomal protein L11 J Translation, ribosomal structure and biogenesis ;}
Pkor_003760	10.1038	6.97629	9.04363	17.7321	22.8343	20.5053	{putative 45, 4 kDa protein in snaA-snaB intergenic region ORF401 [Fibrella aestuarina]}	{K07496 K07496 putative transposase -- Unclassified; Genetic Information Processing; Replication, recombination and repair proteins}	{COG0675 Transposase and inactivated derivatives L Replication, recombination and repair ;}
Pkor_000254	19.6238	4.51649	2.08174	7.43866	31.2869	8.99063	{NA}	{NA}	{NA}
Pkor_003524	32.8613	16.807	16.3407	16.3851	53.7541	31.6163	{ExsB family transcriptional regulator [Opitutaceae bacterium TAV5]}	{K06920 queC queuosine biosynthesis protein QueC -- Unclassified; Poorly Characterized; General function prediction only}	{NA}
Pkor_000433	249.224	270.244	99.0332	122.769	124.265	113.744	{DNA damage-inducible protein DinB [Solitalea canadensis]}	{NA}	{NA}
Pkor_004857	-	-	-	-	0.0797214	-	{transposase [Owenweeksia hongkongensis]}	{NA}	{NA}
Pkor_000196	89.1479	131.111	45.8667	66.1125	46.8087	45.438	{dTDP-glucose 4, 6-dehydratase [Pontibacter sp. BAB1700]}	{K01710 E4.2.1.46, rfbB, rffG dTDP-glucose 4,6-dehydratase 4.2.1.46 Metabolism; Metabolism of Terpenoids and Polyketides; Polyketide sugar unit biosynthesis [PATH:ko00523] Metabolism; Metabolism of Terpenoids and Polyketides; Biosynthesis of vancomycin group antibiotics [PATH:ko01055] Metabolism; Biosynthesis of Other Secondary Metabolites; Streptomycin biosynthesis [PATH:ko00521]}	{COG1088 dTDP-D-glucose 4,6-dehydratase M Cell wall/membrane/envelope biogenesis ;}
Pkor_002220	31.5417	24.7405	19.73	44.0274	76.7066	62.9966	{hypothetical protein [Pontibacter roseus]}	{K00928 E2.7.2.4, lysC aspartate kinase 2.7.2.4 Metabolism; Amino Acid Metabolism; Glycine, serine and threonine metabolism [PATH:ko00260] Metabolism; Amino Acid Metabolism; Cysteine and methionine metabolism [PATH:ko00270] Metabolism; Amino Acid Metabolism; Lysine biosynthesis [PATH:ko00300]}	{NA}
Pkor_004550	27.5009	11.2673	15.9912	54.0509	60.7029	62.805	{membrane protein [Pontibacter roseus]}	{NA}	{COG1914 Mn2+ and Fe2+ transporters of the NRAMP family P Inorganic ion transport and metabolism ;}
Pkor_001156	29.0075	26.2741	17.9793	48.2528	58.5407	28.5757	{hypothetical protein [Pontibacter roseus]}	{NA}	{NA}
Pkor_003379	26.4142	28.8135	33.1982	84.5902	114.416	97.747	{short-chain alcohol dehydrogenase [Flexibacter litoralis DSM 6794]}	{K00540 E1.-.-.- -- -- Unclassified; Metabolism; Others}	{COG1028 Dehydrogenases with different specificities (related to short-chain alcohol dehydrogenases) IQR Lipid transport and metabolism ; Secondary metabolites biosynthesis, transport and catabolism ; General function prediction only ;}
Pkor_002671	144.27	141.851	337.78	381.17	302.784	292.557	{Alpha-L-fucosidase [Pedobacter heparinus]}	{NA}	{NA}
Pkor_004964	76.7762	64.6693	22.7881	40.8186	43.3245	39.2644	{conserved hypothetical protein [Spirosoma linguale]}	{NA}	{NA}
Pkor_004326	-	0.933232	0.72587	5.58652	-	-	{NA}	{NA}	{NA}
Pkor_001643	202.044	201.157	42.6941	43.801	59.4606	44.7698	{hypothetical protein [Pontibacter roseus]}	{K02014 ABC.FEV.OM iron complex outermembrane recepter protein -- Unclassified; Cellular Processes and Signaling; Pores ion channels}	{NA}
Pkor_001270	38.5207	16.4649	30.21	252.724	1347.09	1825.89	{NA}	{NA}	{NA}
Pkor_004385	5.77811	10.6388	22.756	33.3595	58.8663	65.5192	{NA}	{NA}	{NA}
Pkor_002842	1158.67	1320.26	4082.2	1529.85	1330.18	1730.57	{hypothetical protein [Pontibacter roseus]}	{NA}	{NA}
Pkor_000603	299.475	261.863	150.53	142.296	156.822	134.289	{Cystathionine beta-synthase [Fulvivirga imtechensis]}	{K01697 E4.2.1.22, CBS cystathionine beta-synthase 4.2.1.22 Metabolism; Amino Acid Metabolism; Glycine, serine and threonine metabolism [PATH:ko00260] Metabolism; Amino Acid Metabolism; Cysteine and methionine metabolism [PATH:ko00270]}	{COG0031 Cysteine synthase E Amino acid transport and metabolism ;}
Pkor_004739	110.869	156.207	41.8647	64.0404	66.4965	53.0624	{alkyl hydroperoxide reductase/ thiol specific antioxidant/ Mal allergen [Pontibacter sp. BAB1700]}	{NA}	{NA}
Pkor_000615	323.574	222.381	127.802	131.922	135.973	109.943	{hypothetical protein [Pontibacter roseus]}	{NA}	{NA}
Pkor_001191	711.354	701.72	213.756	166.136	227.932	205.871	{F0F1 ATP synthase subunit alpha [Pontibacter roseus]}	{K02111 ATPF1A, atpA F-type H+-transporting ATPase subunit alpha 3.6.3.14 Metabolism; Energy Metabolism; Oxidative phosphorylation [PATH:ko00190] Metabolism; Energy Metabolism; Photosynthesis [PATH:ko00195] Metabolism; Energy Metabolism; Photosynthesis proteins [BR:ko00194]}	{COG0056 F0F1-type ATP synthase, alpha subunit C Energy production and conversion ;}
Pkor_001859	422.399	416.077	104.625	164.183	159.245	195.12	{50S ribosomal protein L18 [Pontibacter roseus]}	{K02881 RP-L18, rplR large subunit ribosomal protein L18 -- Genetic Information Processing; Translation; Ribosome [PATH:ko03010] Genetic Information Processing; Translation; Ribosome [BR:ko03011]}	{COG0256 Ribosomal protein L18 J Translation, ribosomal structure and biogenesis ;}
Pkor_005004	16.0381	8.24207	19.2714	35.6312	46.6567	36.0945	{TonB-denpendent receptor [Hymenobacter norwichensis]}	{NA}	{NA}
Pkor_004917	5.37498	4.12358	3.20733	6.34748	16.9677	13.8518	{NA}	{NA}	{NA}
Pkor_004984	100.442	113.887	66.5087	122.512	93.7583	93.6585	{hypothetical protein [Flexithrix dorotheae]}	{K01820 E5.3.1.- -- -- Metabolism; Carbohydrate Metabolism; Pentose and glucuronate interconversions [PATH:ko00040] Metabolism; Metabolism of Terpenoids and Polyketides; Biosynthesis of ansamycins [PATH:ko01051]}	{COG4952 Predicted sugar isomerase M Cell wall/membrane/envelope biogenesis ;}
Pkor_000597	130.247	97.6697	75.4344	117.286	169.851	183.954	{hypothetical protein [Pontibacter sp. BAB1700, O71_11841]}	{NA}	{NA}
Pkor_004162	566.873	581.743	75.5413	140.901	141.254	146.334	{aqualysin 1 [Pontibacter sp. BAB1700]}	{K01342 aprE subtilisin 3.4.21.62 Metabolism; Enzyme Families; Peptidases [BR:ko01002] Genetic Information Processing; Folding, Sorting and Degradation; Chaperones and folding catalysts [BR:ko03110]}	{NA}
Pkor_004168	81.739	76.9803	67.2758	215.247	251.562	226.63	{NA}	{NA}	{NA}
Pkor_003913	53.5449	44.0425	16.4204	24.3682	50.9618	40.1744	{hypothetical protein [Pontibacter roseus]}	{K09151 K09151 hypothetical protein -- Unclassified; Poorly Characterized; Function unknown}	{NA}
Pkor_001840	700.945	597.286	179.408	222.656	268.714	305.705	{elongation factor G [Pontibacter roseus]}	{K02355 fusA, GFM, EFG elongation factor G -- Genetic Information Processing; Translation; Translation factors [BR:ko03012]}	{COG0480 Translation elongation factors (GTPases) J Translation, ribosomal structure and biogenesis ;}
Pkor_001146	257.351	216.801	163.151	275.845	298.359	271.835	{membrane protein [Pontibacter roseus]}	{NA}	{COG1624 Uncharacterized conserved protein S Function unknown ;}
Pkor_005015	228.923	202.687	148.292	160.516	177.981	163.373	{hypothetical protein [Leeuwenhoekiella blandensis]}	{NA}	{NA}
Pkor_001137	34.7494	33.3549	26.908	22.374	41.1652	25.3038	{3-hydroxybutyryl-CoA dehydrogenase [Pontibacter roseus]}	{K00074 E1.1.1.157, paaH 3-hydroxybutyryl-CoA dehydrogenase 1.1.1.157 Metabolism; Carbohydrate Metabolism; Butanoate metabolism [PATH:ko00650] Metabolism; Xenobiotics Biodegradation and Metabolism; Benzoate degradation [PATH:ko00362]}	{COG1250 3-hydroxyacyl-CoA dehydrogenase I Lipid transport and metabolism ;}
Pkor_002859	688.455	483.841	116.788	183.897	93.6709	99.166	{hypothetical protein [Pontibacter roseus]}	{K06951 K06951 -- -- Unclassified; Poorly Characterized; General function prediction only}	{COG2316 Predicted hydrolase (HD superfamily) R General function prediction only ;}
Pkor_000877	130.609	164.893	91.0816	140.499	141.552	131.845	{beta-lactamase [Pontibacter roseus]}	{K01467 E3.5.2.6, ampC, penP beta-lactamase 3.5.2.6 Metabolism; Biosynthesis of Other Secondary Metabolites; Penicillin and cephalosporin biosynthesis [PATH:ko00311] Metabolism; Biosynthesis of Other Secondary Metabolites; beta-Lactam resistance [PATH:ko00312] Environmental Information Processing; Signal Transduction; Two-component system [PATH:ko02020]}	{NA}
Pkor_004823	12.8402	17.9777	6.12957	10.9514	47.4431	26.0588	{NA}	{NA}	{NA}
Pkor_002146	255.547	278.676	150.143	135.924	149.067	132.098	{peptidoglycan-binding protein [Pontibacter sp. BAB1700]}	{K01238 E3.2.1.- -- -- Unclassified; Metabolism; Others}	{NA}
Pkor_002021	26.7577	19.0404	10.6908	20.9642	40.6761	23.1356	{glycoside hydrolase family 9 [Fibrisoma limi BUZ 3]}	{K01179 E3.2.1.4 endoglucanase 3.2.1.4 Metabolism; Carbohydrate Metabolism; Starch and sucrose metabolism [PATH:ko00500]}	{NA}
Pkor_002594	44.0873	82.1999	94.2289	228.941	125.372	176.451	{Ankyrin [Spirosoma linguale]}	{K06867 K06867 -- -- Unclassified; Poorly Characterized; General function prediction only}	{COG0666 FOG: Ankyrin repeat R General function prediction only ;}
Pkor_003096	4483.06	2936.48	1362.66	679.882	669.59	890.207	{hypothetical protein [Dyadobacter fermentans]}	{NA}	{NA}
Pkor_002449	15.5917	4.01068	2.40805	1.68482	25.5311	4.96358	{hypothetical protein [Fulvivirga imtechensis]}	{K00975 glgC glucose-1-phosphate adenylyltransferase 2.7.7.27 Metabolism; Carbohydrate Metabolism; Starch and sucrose metabolism [PATH:ko00500] Metabolism; Carbohydrate Metabolism; Amino sugar and nucleotide sugar metabolism [PATH:ko00520]}	{COG0217 Uncharacterized conserved protein S Function unknown ;}
Pkor_000403	40.7866	29.3206	26.9521	33.6965	43.3517	36.0103	{phage integrase family protein [Fulvivirga imtechensis]}	{NA}	{NA}
Pkor_001292	416.024	399.548	151.4	282.04	221.462	262.739	{50S ribosomal protein L27 [Pontibacter roseus]}	{K02899 RP-L27, rpmA large subunit ribosomal protein L27 -- Genetic Information Processing; Translation; Ribosome [PATH:ko03010] Genetic Information Processing; Translation; Ribosome [BR:ko03011]}	{COG0211 Ribosomal protein L27 J Translation, ribosomal structure and biogenesis ;}
Pkor_001385	412.559	432.548	135.576	95.8256	112.706	102.679	{malate: quinone oxidoreductase [Pontibacter sp. BAB1700]}	{K00116 mqo malate dehydrogenase (quinone) 1.1.5.4 Metabolism; Carbohydrate Metabolism; Pyruvate metabolism [PATH:ko00620]}	{COG0579 Predicted dehydrogenase R General function prediction only ;}
Pkor_003213	5.63718	5.18968	1.34552	0.739679	5.66216	5.81102	{NA}	{NA}	{NA}
Pkor_004594	-	0.788063	-	3.36965	14.7396	3.30905	{NA}	{NA}	{NA}
Pkor_000973	104.481	95.9844	7.80891	17.0329	37.9343	24.6139	{GTP-binding protein Der [Pontibacter roseus]}	{K03977 engA GTP-binding protein -- Genetic Information Processing; Translation; Ribosome Biogenesis [BR:ko03009]}	{COG1160 Predicted GTPases R General function prediction only ;}
Pkor_004313	54.001	58.8285	24.0846	47.3528	57.7161	45.1891	{hypothetical protein [Pontibacter roseus]}	{NA}	{NA}
Pkor_003649	189.965	139.341	43.3268	58.1611	80.4116	63.6426	{succinyl-CoA: 3-ketoacid-CoA transferase [Pontibacter sp. BAB1700]}	{K01029 E2.8.3.5B, scoB 3-oxoacid CoA-transferase subunit B 2.8.3.5 Metabolism; Carbohydrate Metabolism; Butanoate metabolism [PATH:ko00650] Metabolism; Lipid Metabolism; Synthesis and degradation of ketone bodies [PATH:ko00072] Metabolism; Amino Acid Metabolism; Valine, leucine and isoleucine degradation [PATH:ko00280]}	{COG2057 Acyl CoA:acetate/3-ketoacid CoA transferase, beta subunit I Lipid transport and metabolism ;}
Pkor_002797	392.072	388.101	476.286	223.198	301.323	308.823	{sulfate adenylyltransferase, small subunit [Niastella koreensis GR20-10]}	{K00957 cysD sulfate adenylyltransferase subunit 2 2.7.7.4 Metabolism; Energy Metabolism; Sulfur metabolism [PATH:ko00920] Metabolism; Nucleotide Metabolism; Purine metabolism [PATH:ko00230] Metabolism; Metabolism of Other Amino Acids; Selenocompound metabolism [PATH:ko00450]}	{COG0175 3'-phosphoadenosine 5'-phosphosulfate sulfotransferase (PAPS reductase)/FAD synthetase and related enzymes EH Amino acid transport and metabolism ; Coenzyme transport and metabolism ;}
Pkor_001240	30.2478	14.5183	6.47925	10.3803	44.293	9.99378	{pyridine nucleotide-disulfide oxidoreductase, class II [Pontibacter sp. BAB1700]}	{NA}	{NA}
Pkor_001838	586.9	587.726	120.25	171.738	155.759	189.731	{putative ribosomal protein S12 [Porphyromonas sp. oral taxon 279 str. F0450]}	{K02950 RP-S12, rpsL small subunit ribosomal protein S12 -- Genetic Information Processing; Translation; Ribosome [PATH:ko03010] Genetic Information Processing; Translation; Ribosome [BR:ko03011]}	{COG0048 Ribosomal protein S12 J Translation, ribosomal structure and biogenesis ;}
Pkor_000942	1212.79	1190.89	1002.06	763.851	874.571	915.754	{hypothetical protein [Pontibacter sp.]}	{NA}	{NA}
Pkor_004098	16.1484	5.18779	7.82926	16.0242	51.9909	30.5618	{hyalin domain-containing protein, partial [Pontibacter sp. BAB1700]}	{NA}	{NA}
Pkor_003622	2962.04	7886.74	21421.2	114127	72272.4	78742.2	{NA}	{NA}	{NA}
Pkor_000121	69.2282	28.1444	15.4179	17.5953	43.8016	17.1384	{conserved hypothetical protein [Zunongwangia profunda]}	{NA}	{NA}
Pkor_001280	12.0587	3.3921	4.31735	13.1856	21.052	8.02805	{hypothetical protein [Xanthomonas gardneri]}	{NA}	{NA}
Pkor_004564	75.3666	125.739	508.368	946.065	672.943	803.711	{putative 45, 4 kDa protein in snaA-snaB intergenic region ORF401 [Fibrella aestuarina]}	{K07496 K07496 putative transposase -- Unclassified; Genetic Information Processing; Replication, recombination and repair proteins}	{COG0675 Transposase and inactivated derivatives L Replication, recombination and repair ;}
Pkor_003343	17.3887	12.4509	6.05271	12.0737	38.1543	16.8979	{hypothetical protein [Paludibacter propionicigenes]}	{NA}	{NA}
Pkor_002944	62.4035	54.2581	44.9604	38.5151	41.7867	36.0356	{NA}	{NA}	{NA}
Pkor_001919	149.31	121.923	58.3394	150.024	213.952	175.526	{hypothetical protein [Pontibacter roseus]}	{K04749 rsbV anti-sigma B factor antagonist -- Unclassified; Cellular Processes and Signaling; Signal transduction mechanisms}	{NA}
Pkor_000388	26.2188	26.6299	23.9099	36.1978	44.7777	34.4451	{alpha-L-fucosidase [Marinilabilia salmonicolor]}	{NA}	{NA}
Pkor_004944	25.6805	20.5225	22.092	35.6621	77.8435	50.1873	{hypothetical protein [Pontibacter roseus]}	{NA}	{NA}
Pkor_003652	181.172	194.645	159.359	243.691	275.262	260.54	{riboflavin biosynthesis protein RibF [Pontibacter sp. BAB1700]}	{K11753 ribF riboflavin kinase / FMN adenylyltransferase 2.7.1.26 2.7.7.2 Metabolism; Metabolism of Cofactors and Vitamins; Riboflavin metabolism [PATH:ko00740]}	{COG0196 FAD synthase H Coenzyme transport and metabolism ;}
Pkor_004805	132.415	103.803	69.9633	93.3498	97.5922	104.235	{Sua5/YciO/YrdC/YwlC family protein [Pontibacter sp. BAB1700]}	{K07566 SUA5 putative translation factor -- Genetic Information Processing; Translation; Ribosome Biogenesis [BR:ko03009]}	{NA}
Pkor_001154	24.9864	5.2715	7.08214	19.6715	30.0269	11.6711	{hypothetical protein [Pontibacter roseus]}	{NA}	{NA}
Pkor_002292	252.696	273.261	89.8595	98.8655	110.694	107.346	{saccharopine dehydrogenase [Pontibacter roseus]}	{K00293 E1.5.1.10 saccharopine dehydrogenase (NADP+, L-glutamate forming) 1.5.1.10 Metabolism; Amino Acid Metabolism; Lysine biosynthesis [PATH:ko00300] Metabolism; Amino Acid Metabolism; Lysine degradation [PATH:ko00310]}	{NA}
Pkor_001978	110.747	87.1794	25.5718	23.061	21.7639	26.369	{NA}	{NA}	{NA}
Pkor_003485	6.08222	5.13278	9.43632	7.18267	18.3275	10.9721	{NA}	{NA}	{NA}
Pkor_000044	104.949	96.8096	38.0782	86.5863	109.387	100.506	{hypothetical protein [Pontibacter roseus]}	{K00936 E2.7.3.- -- -- Unclassified; Metabolism; Others}	{NA}
Pkor_003353	67.6461	104.118	99.0636	368.545	223.858	234.438	{hypothetical protein [Pontibacter roseus]}	{NA}	{NA}
Pkor_000236	43.3358	31.7688	47.3126	99.8258	124.135	80.4513	{hypothetical protein [Pontibacter roseus]}	{NA}	{NA}
Pkor_000892	58.2008	68.3926	37.9351	44.8661	76.1248	51.1261	{geranylgeranyl reductase [Pontibacter roseus]}	{NA}	{NA}
Pkor_002201	453.604	452.64	160.666	131.575	175.156	156.529	{magnesium chelatase [Pontibacter roseus]}	{K03405 chlI, bchI magnesium chelatase subunit I 6.6.1.1 Metabolism; Metabolism of Cofactors and Vitamins; Porphyrin and chlorophyll metabolism [PATH:ko00860]}	{COG1239 Mg-chelatase subunit ChlI H Coenzyme transport and metabolism ;}
Pkor_001776	5.50296	4.64394	-	4.33241	0.789621	-	{NA}	{NA}	{NA}
Pkor_003241	183.202	225.53	230.375	209.275	240.386	239.538	{hypothetical protein [Pontibacter roseus]}	{NA}	{NA}
Pkor_002049	151.73	100.433	80.012	166.219	213.415	200.741	{NA}	{NA}	{NA}
Pkor_002390	508.473	310.993	210.591	233.121	236.474	304.807	{membrane protein [Pontibacter roseus]}	{NA}	{NA}
Pkor_004577	291.454	329.639	91.1999	73.8845	78.6834	67.3733	{peptidase [Pontibacter roseus]}	{NA}	{NA}
Pkor_002484	341.622	440.671	324.623	324.775	274.43	284.288	{hypothetical protein [Pontibacter roseus]}	{NA}	{NA}
Pkor_002540	16.2192	4.72838	1.35496	3.08589	35.6078	12.7486	{hypothetical protein [Rhodonellum psychrophilum]}	{NA}	{NA}
Pkor_004664	241.417	247.235	71.1353	67.5294	94.2558	76.3225	{hypothetical protein [Pontibacter roseus]}	{K00104 glcD glycolate oxidase 1.1.3.15 Metabolism; Carbohydrate Metabolism; Glyoxylate and dicarboxylate metabolism [PATH:ko00630]}	{COG0247 Fe-S oxidoreductase C Energy production and conversion ;}
Pkor_001722	198.106	179.847	37.6312	35.0925	46.1928	54.883	{nucleoside diphosphate kinase [Pontibacter sp. BAB1700]}	{K00940 E2.7.4.6, ndk nucleoside-diphosphate kinase 2.7.4.6 Metabolism; Nucleotide Metabolism; Purine metabolism [PATH:ko00230] Metabolism; Nucleotide Metabolism; Pyrimidine metabolism [PATH:ko00240]}	{COG0105 Nucleoside diphosphate kinase F Nucleotide transport and metabolism ;}
Pkor_002008	40.6869	37.2403	15.5113	19.0562	36.0021	21.5533	{hypothetical protein [Nafulsella turpanensis]}	{NA}	{NA}
Pkor_004046	99.2587	85.3462	42.9197	119.105	148.826	127.714	{hypothetical protein [Nafulsella turpanensis]}	{K03305 TC.POT proton-dependent oligopeptide transporter, POT family -- Unclassified; Cellular Processes and Signaling; Other ion-coupled transporters}	{COG3104 Dipeptide/tripeptide permease E Amino acid transport and metabolism ;}
Pkor_003810	-	-	-	-	8.72739	2.35117	{NA}	{NA}	{NA}
Pkor_004645	203.339	250.662	40.2442	65.1281	71.4025	64.2824	{AraC family transcriptional reguator [Dysgonomonas mossii]}	{NA}	{NA}
Pkor_000105	217.673	110.047	152.218	131.416	228.99	306.639	{hypothetical protein [Flavobacterium enshiense]}	{K00661 E2.3.1.79, maa maltose O-acetyltransferase 2.3.1.79 Unclassified; Metabolism; Others}	{COG2171 Tetrahydrodipicolinate N-succinyltransferase E Amino acid transport and metabolism ;}
Pkor_001041	53.0449	33.2827	53.5835	28.8354	30.9894	32.2226	{NA}	{NA}	{NA}
Pkor_002278	13.3341	12.2756	2.65222	9.33133	7.65325	5.72721	{NA}	{NA}	{NA}
Pkor_003889	27.7113	16.0125	14.1434	26.7681	43.3164	29.4776	{acyltransferase family protein, partial [Pontibacter sp. BAB1700]}	{NA}	{NA}
Pkor_003849	18.4645	12.2606	5.31905	18.0457	50.9795	22.3976	{hypothetical protein [Pontibacter roseus]}	{NA}	{NA}
Pkor_002889	152.204	176.701	95.1392	160.634	155.035	140.312	{hypothetical protein [Pontibacter roseus]}	{K00680 E2.3.1.- -- -- Metabolism; Amino Acid Metabolism; Tyrosine metabolism [PATH:ko00350] Metabolism; Metabolism of Terpenoids and Polyketides; Limonene and pinene degradation [PATH:ko00903] Metabolism; Xenobiotics Biodegradation and Metabolism; Benzoate degradation [PATH:ko00362] Metabolism; Xenobiotics Biodegradation and Metabolism; Aminobenzoate degradation [PATH:ko00627] Metabolism; Xenobi…	{COG1696 Predicted membrane protein involved in D-alanine export M Cell wall/membrane/envelope biogenesis ;}
Pkor_002126	459.464	431.108	862.719	1091.4	779.156	764.63	{NA}	{NA}	{NA}
Pkor_000115	56.2722	53.1942	40.0399	99.622	103.619	100.369	{NA}	{NA}	{NA}
Pkor_002658	79.2055	50.6042	21.0747	25.7267	44.7156	44.003	{hypothetical protein [Pontibacter roseus]}	{NA}	{NA}
Pkor_004221	354.96	398.936	255	198.07	208.252	216.655	{glutamate-1-semialdehyde aminotransferase [Pontibacter sp. BAB1700]}	{K01845 hemL glutamate-1-semialdehyde 2,1-aminomutase 5.4.3.8 Metabolism; Amino Acid Metabolism; Amino acid related enzymes [BR:ko01007] Metabolism; Metabolism of Cofactors and Vitamins; Porphyrin and chlorophyll metabolism [PATH:ko00860]}	{COG0001 Glutamate-1-semialdehyde aminotransferase H Coenzyme transport and metabolism ;}
Pkor_003734	1467.14	1379.67	857.706	636.736	807.799	906.977	{polyribonucleotide nucleotidyltransferase [Pontibacter sp. BAB1700]}	{K00962 pnp, PNPT1 polyribonucleotide nucleotidyltransferase 2.7.7.8 Metabolism; Nucleotide Metabolism; Purine metabolism [PATH:ko00230] Metabolism; Nucleotide Metabolism; Pyrimidine metabolism [PATH:ko00240] Genetic Information Processing; Folding, Sorting and Degradation; RNA degradation [PATH:ko03018]}	{COG1185 Polyribonucleotide nucleotidyltransferase (polynucleotide phosphorylase) J Translation, ribosomal structure and biogenesis ;}
Pkor_002231	39.9688	37.0626	12.8583	16.4175	29.6731	20.6007	{DNA mismatch repair protein MutT [Streptomyces sp. AA4]}	{K01554 E3.6.-.- -- -- Unclassified; Metabolism; Others}	{NA}
Pkor_004137	118.701	96.1436	39.7741	38.5638	61.5787	47.7974	{hypothetical protein [Pontibacter roseus]}	{NA}	{NA}
Pkor_001275	72.271	60.5503	26.0459	71.3573	77.2117	69.2442	{hypothetical protein [Pontibacter roseus]}	{NA}	{NA}
Pkor_001491	29.6313	20.0047	41.021	36.5477	45.0691	44.2904	{NA}	{NA}	{NA}
Pkor_003308	99.3834	89.1003	88.4038	52.3138	62.1827	57.0315	{ECF subfamily RNA polymerase sigma-24 subunit [Pontibacter sp. BAB1700]}	{K03088 SIG3.2, rpoE RNA polymerase sigma-70 factor, ECF subfamily -- Genetic Information Processing; Transcription; Transcription machinery [BR:ko03021]}	{NA}
Pkor_000027	-	0.933232	-	1.59615	8.72739	0.783723	{NA}	{NA}	{NA}
Pkor_004907	7.45562	6.9591	3.26251	9.29371	22.1094	17.4526	{putative erythromycin esterase [Candidatus Nitrososphaera]}	{NA}	{NA}
Pkor_004888	9.06369	11.8209	4.8676	3.56786	26.6613	19.2704	{NA}	{NA}	{NA}
Pkor_004772	680.039	454.424	347.087	344.287	409.874	419.231	{cell division protein MraZ [Pontibacter roseus]}	{K03925 mraZ MraZ protein -- Unclassified; Poorly Characterized; Function unknown}	{NA}
Pkor_000417	72.3004	39.2819	57.4294	117.419	162.249	162.194	{1, 3-beta-glucan synthase regulator [Prevotella salivae]}	{NA}	{NA}
Pkor_002400	53.8333	60.0225	18.3316	31.8338	66.9461	72.8814	{ADP-L-glycero-D-manno-heptose-6-epimerase [Pontibacter roseus]}	{K03274 rfaD ADP-L-glycero-D-manno-heptose 6-epimerase 5.1.3.20 Metabolism; Glycan Biosynthesis and Metabolism; Lipopolysaccharide biosynthesis [PATH:ko00540] Metabolism; Glycan Biosynthesis and Metabolism; Lipopolysaccharide biosynthesis proteins [BR:ko01005]}	{COG0451 Nucleoside-diphosphate-sugar epimerases MG Cell wall/membrane/envelope biogenesis ; Carbohydrate transport and metabolism ;}
Pkor_001854	472.949	660.495	123.358	226.89	204.819	247.903	{50S ribosomal protein L24 [Pontibacter sp. BAB1700]}	{K02895 RP-L24, rplX large subunit ribosomal protein L24 -- Genetic Information Processing; Translation; Ribosome [PATH:ko03010] Genetic Information Processing; Translation; Ribosome [BR:ko03011]}	{COG0198 Ribosomal protein L24 J Translation, ribosomal structure and biogenesis ;}
Pkor_000624	1264.39	1241.46	872.45	385.85	539.485	525.628	{hypothetical protein [Pontibacter roseus]}	{K07098 K07098 -- -- Unclassified; Poorly Characterized; General function prediction only}	{NA}
Pkor_004861	176.281	124.12	83.2167	303.782	370.239	364.444	{NA}	{NA}	{NA}
Pkor_005035	299.56	326.428	525.643	1269.43	1067.54	1127	{transposase [Joostella marina]}	{NA}	{NA}
Pkor_000527	72.7473	32.4979	9.40538	7.05969	38.6008	7.71389	{hypothetical protein [Pontibacter roseus]}	{NA}	{NA}
Pkor_004540	78.1879	64.892	28.4587	38.5704	54.8129	38.1132	{hypothetical protein [Pontibacter roseus]}	{K01188 E3.2.1.21 beta-glucosidase 3.2.1.21 Metabolism; Carbohydrate Metabolism; Starch and sucrose metabolism [PATH:ko00500] Metabolism; Metabolism of Other Amino Acids; Cyanoamino acid metabolism [PATH:ko00460] Metabolism; Biosynthesis of Other Secondary Metabolites; Phenylpropanoid biosynthesis [PATH:ko00940]}	{NA}
Pkor_002788	28.2369	28.7233	14.6028	28.1312	56.8742	25.604	{putative BCR, YitT family [Cesiribacter andamanensis]}	{K07149 K07149 -- -- Unclassified; Poorly Characterized; General function prediction only}	{NA}
Pkor_004008	1108.31	956.874	1208.65	1799.39	1488.31	1558.74	{hypothetical protein [Pontibacter roseus]}	{K03775 slyD FKBP-type peptidyl-prolyl cis-trans isomerase SlyD 5.2.1.8 Genetic Information Processing; Folding, Sorting and Degradation; Chaperones and folding catalysts [BR:ko03110]}	{COG1047 FKBP-type peptidyl-prolyl cis-trans isomerases 2 O Posttranslational modification, protein turnover, chaperones ;}
Pkor_000605	65.7326	63.1173	22.1846	40.8068	43.1032	33.2423	{oxidoreductase [Oceanobacillus iheyensis]}	{NA}	{NA}
Pkor_000700	49.8503	34.7675	7.03098	7.13573	20.1586	16.3506	{NA}	{NA}	{NA}
Pkor_002105	118.021	99.5977	16.8237	21.5084	43.0428	36.7516	{16S rRNA processing protein RimM [Pontibacter sp. BAB1700]}	{K02860 rimM 16S rRNA processing protein RimM -- Genetic Information Processing; Translation; Ribosome Biogenesis [BR:ko03009]}	{NA}
Pkor_003346	58.1112	41.5422	3.78282	4.33241	27.0998	12.0828	{hypothetical protein [Hymenobacter aerophilus]}	{NA}	{NA}
Pkor_004801	49.0883	56.1756	57.8512	52.8707	85.1114	41.1142	{PadR family transcriptional regulator [Pontibacter roseus]}	{K10947 padR PadR family transcriptional regulator, regulatory protein PadR -- Genetic Information Processing; Transcription; Transcription factors [BR:ko03000]}	{COG1695 Predicted transcriptional regulators K Transcription ;}
Pkor_004232	70.095	61.9873	69.9751	53.1963	69.1825	48.8221	{ABC transporter permease [Pontibacter roseus]}	{K02066 ABC.X1.P putative ABC transport system permease protein -- Environmental Information Processing; Membrane Transport; Transporters [BR:ko02000]}	{NA}
Pkor_000205	445.846	501.437	195.632	254.615	311.314	287.247	{hydroxymyristoyl-ACP dehydratase [Pontibacter roseus]}	{K02372 fabZ 3R-hydroxymyristoyl ACP dehydrase 4.2.1.- Metabolism; Lipid Metabolism; Fatty acid biosynthesis [PATH:ko00061] Metabolism; Lipid Metabolism; Lipid biosynthesis proteins [BR:ko01004]}	{NA}
Pkor_001602	9.63018	5.54106	2.58591	4.42266	19.3457	3.72268	{hypothetical protein [Pontibacter roseus]}	{K01512 acyP acylphosphatase 3.6.1.7 Metabolism; Carbohydrate Metabolism; Pyruvate metabolism [PATH:ko00620] Metabolism; Xenobiotics Biodegradation and Metabolism; Aminobenzoate degradation [PATH:ko00627]}	{COG1254 Acylphosphatases C Energy production and conversion ;}
Pkor_002061	18.9446	35.7535	45.3689	90.9805	148.423	156.393	{NA}	{NA}	{NA}
Pkor_002834	49.5266	47.9362	53.9721	47.6565	69.1277	57.1778	{hypothetical protein [Pontibacter sp.]}	{NA}	{NA}
Pkor_000487	245.626	256.132	125.368	164.716	144.686	140.849	{hypothetical protein [Flavobacterium sp. ACAM 123]}	{NA}	{NA}
Pkor_001161	821.775	680.241	271.373	572.534	457.597	441.307	{hypothetical protein [Pontibacter sp.]}	{NA}	{NA}
Pkor_001894	188.876	133.367	666.294	178.537	214.14	193.259	{ECF subfamily RNA polymerase sigma-24 subunit [Pontibacter sp. BAB1700]}	{K03088 SIG3.2, rpoE RNA polymerase sigma-70 factor, ECF subfamily -- Genetic Information Processing; Transcription; Transcription machinery [BR:ko03021]}	{NA}
Pkor_001759	241.309	262.124	109.397	103.522	113.545	94.9978	{hypothetical protein [Dyadobacter beijingensis]}	{K09973 K09973 hypothetical protein -- Unclassified; Poorly Characterized; Function unknown}	{NA}
Pkor_000927	295.325	288.628	67.6316	181.864	173.828	201.439	{hypothetical protein [Pontibacter roseus]}	{K03701 uvrA excinuclease ABC subunit A -- Genetic Information Processing; Replication and Repair; Nucleotide excision repair [PATH:ko03420] Genetic Information Processing; Replication and Repair; DNA repair and recombination proteins [BR:ko03400]}	{COG0178 Excinuclease ATPase subunit L Replication, recombination and repair ;}
Pkor_001237	-	2.82091	-	2.75699	3.01492	5.41481	{NA}	{NA}	{NA}
Pkor_001116	432.426	394.571	344.195	257.615	208.435	217.757	{glutamine amidotransferase [Pontibacter roseus]}	{K05520 pfpI protease I 3.2.-.- Metabolism; Enzyme Families; Peptidases [BR:ko01002]}	{COG0693 Putative intracellular protease/amidase R General function prediction only ;}
Pkor_002872	118.961	82.9204	25.5549	24.5291	90.4697	76.8625	{hypothetical protein [Pontibacter roseus]}	{NA}	{NA}
Pkor_002095	35.808	28.7823	24.2809	54.033	96.5729	61.1359	{hypothetical protein [Pontibacter roseus]}	{NA}	{NA}
Pkor_004799	104.769	82.7395	42.6299	64.9113	102.57	78.7676	{hypothetical protein [Pontibacter roseus]}	{NA}	{NA}
Pkor_002910	547.664	963.321	111.798	95.3025	67.6099	63.2317	{hypothetical protein [Pontibacter sp.]}	{K02004 ABC.CD.P -- -- Environmental Information Processing; Membrane Transport; Transporters [BR:ko02000]}	{NA}
Pkor_001867	1395.57	1006.63	790.224	804.471	895.684	959.372	{30S ribosomal protein S11 [Pontibacter sp. BAB1700]}	{K02948 RP-S11, rpsK small subunit ribosomal protein S11 -- Genetic Information Processing; Translation; Ribosome [PATH:ko03010] Genetic Information Processing; Translation; Ribosome [BR:ko03011]}	{COG0100 Ribosomal protein S11 J Translation, ribosomal structure and biogenesis ;}
Pkor_004607	49.7135	24.6901	75.4631	57.5638	90.1062	70.8012	{ABC transporter, permease protein, putative [Microscilla marina]}	{NA}	{NA}
Pkor_004582	109.762	118.027	218.322	160.884	168.958	156.439	{peptidase M28 [Pontibacter roseus]}	{NA}	{NA}
Pkor_000166	46.2248	35.0809	25.4613	48.4296	113.778	108.588	{hypothetical protein [Parabacteroides|Parabacteroides distasonis|Parabacteroides sp.]}	{NA}	{NA}
Pkor_002716	86.4714	88.2475	25.9905	44.8949	46.5676	38.1726	{ATPase AAA [Pontibacter sp. BAB1700]}	{K07478 ycaJ putative ATPase -- Unclassified; Genetic Information Processing; Replication, recombination and repair proteins}	{COG2256 ATPase related to the helicase subunit of the Holliday junction resolvase L Replication, recombination and repair ;}
Pkor_002026	84.9801	100.699	21.9631	97.7987	106.094	95.761	{Tyrosine recombinase XerD [Cesiribacter andamanensis]}	{NA}	{NA}
Pkor_002518	52.8941	45.0342	38.6986	58.315	85.3027	70.9718	{hypothetical protein [Pontibacter roseus]}	{K00936 E2.7.3.- -- -- Unclassified; Metabolism; Others}	{NA}
Pkor_003895	379.082	338.677	161.805	223.962	208.143	214.451	{hypothetical protein [Pontibacter roseus]}	{NA}	{NA}
Pkor_003868	543.328	551.425	395.061	347.719	364.538	374.07	{hypothetical protein [Pontibacter roseus]}	{K02434 gatB aspartyl-tRNA(Asn)/glutamyl-tRNA (Gln) amidotransferase subunit B 6.3.5.6 6.3.5.7 Genetic Information Processing; Translation; Aminoacyl-tRNA biosynthesis [PATH:ko00970]}	{COG0064 Asp-tRNAAsn/Glu-tRNAGln amidotransferase B subunit (PET112 homolog) J Translation, ribosomal structure and biogenesis ;}
Pkor_003896	76.0903	55.4563	83.4303	46.1767	58.1395	39.9537	{hypothetical protein [Pontibacter roseus]}	{NA}	{NA}
Pkor_002163	316.185	253.645	422.462	314.542	289.477	311.432	{hypothetical protein [Pontibacter roseus]}	{K00655 plsC 1-acyl-sn-glycerol-3-phosphate acyltransferase 2.3.1.51 Metabolism; Lipid Metabolism; Glycerolipid metabolism [PATH:ko00561] Metabolism; Lipid Metabolism; Glycerophospholipid metabolism [PATH:ko00564] Metabolism; Lipid Metabolism; Lipid biosynthesis proteins [BR:ko01004]}	{NA}
Pkor_004705	1289.57	1331.4	384.491	213.896	324.104	382.308	{hypothetical protein [Pontibacter roseus]}	{NA}	{NA}
Pkor_002945	75.3363	50.019	35.9079	45.2767	66.3282	42.9644	{glucosylceramidase [Hymenobacter norwichensis]}	{K01201 E3.2.1.45, GBA, srfJ glucosylceramidase 3.2.1.45 Metabolism; Lipid Metabolism; Sphingolipid metabolism [PATH:ko00600] Metabolism; Glycan Biosynthesis and Metabolism; Other glycan degradation [PATH:ko00511] Cellular Processes; Transport and Catabolism; Lysosome [PATH:ko04142]}	{NA}
Pkor_001688	50.9954	57.9268	49.0802	70.5827	116.605	89.4504	{hypothetical protein [Pontibacter roseus]}	{K03179 ubiA 4-hydroxybenzoate octaprenyltransferase 2.5.1.- Metabolism; Metabolism of Cofactors and Vitamins; Ubiquinone and other terpenoid-quinone biosynthesis [PATH:ko00130] Metabolism; Metabolism of Terpenoids and Polyketides; Prenyltransferases [BR:ko01006]}	{NA}
Pkor_004115	171.522	130.928	72.4747	67.6054	82.8627	75.691	{DNA polymerase III subunit delta [Pontibacter sp. BAB1700]}	{K02340 DPO3D1, holA DNA polymerase III subunit delta 2.7.7.7 Metabolism; Nucleotide Metabolism; Purine metabolism [PATH:ko00230] Metabolism; Nucleotide Metabolism; Pyrimidine metabolism [PATH:ko00240] Genetic Information Processing; Replication and Repair; DNA replication [PATH:ko03030] Genetic Information Processing; Replication and Repair; DNA replication proteins [BR:ko03032] Genetic Informat…	{NA}
Pkor_002200	879.03	852.949	599.291	435.762	398.15	417.917	{hypothetical protein [Pontibacter sp.]}	{K07114 K07114 uncharacterized protein -- Unclassified; Poorly Characterized; General function prediction only}	{COG4867 Uncharacterized protein with a von Willebrand factor type A (vWA) domain R General function prediction only ;}
Pkor_001982	109.559	53.3094	21.6724	22.8436	51.4689	48.9267	{hypothetical protein [Pontibacter roseus]}	{NA}	{NA}
Pkor_002366	27.4515	23.5739	5.07275	14.9891	26.3026	12.2093	{hypothetical protein [Pontibacter roseus]}	{NA}	{NA}
Pkor_000010	170.121	139.94	134.634	310.033	318.326	324.275	{DNA polymerase III subunit epsilon [Pontibacter roseus]}	{K02342 DPO3E, dnaQ DNA polymerase III subunit epsilon 2.7.7.7 Metabolism; Nucleotide Metabolism; Purine metabolism [PATH:ko00230] Metabolism; Nucleotide Metabolism; Pyrimidine metabolism [PATH:ko00240] Genetic Information Processing; Replication and Repair; DNA replication [PATH:ko03030] Genetic Information Processing; Replication and Repair; DNA replication proteins [BR:ko03032] Genetic Informa…	{NA}
Pkor_001042	72.5096	63.045	38.2197	41.0304	41.6177	34.4531	{hypothetical protein [Pontibacter roseus]}	{NA}	{NA}
Pkor_001259	66.3363	60.3433	32.7981	83.4506	96.8482	78.4901	{peptidase U62 modulator of DNA gyrase [Pontibacter sp. BAB1700]}	{NA}	{COG0312 Predicted Zn-dependent proteases and their inactivated homologs R General function prediction only ;}
Pkor_003735	1069.75	1025.71	408.383	349.18	451.63	552.922	{RNA polymerase sigma factor rpoD [Pontibacter]}	{K03086 SIG1, rpoD RNA polymerase primary sigma factor -- Genetic Information Processing; Transcription; Transcription machinery [BR:ko03021]}	{COG0568 DNA-directed RNA polymerase, sigma subunit (sigma70/sigma32) K Transcription ;}
Pkor_000521	609.109	819.246	452.966	188.279	234.049	246.007	{GrpE protein HSP-70 cofactor [Pontibacter sp. BAB1700]}	{K03687 GRPE molecular chaperone GrpE -- Genetic Information Processing; Folding, Sorting and Degradation; Chaperones and folding catalysts [BR:ko03110]}	{NA}
Pkor_000921	43.4593	33.6442	17.9172	26.9572	42.2346	25.7088	{hypothetical protein [Pontibacter sp.]}	{NA}	{NA}
Pkor_003189	25.3585	25.4576	11.846	19.2989	37.6345	22.8729	{hypothetical protein [Pontibacter roseus]}	{NA}	{NA}
Pkor_004150	253.013	222.211	78.7539	132.796	137.922	140.446	{GTP-binding protein YchF [Pontibacter roseus]}	{K06942 K06942 -- -- Unclassified; Poorly Characterized; General function prediction only}	{COG0012 Predicted GTPase, probable translation factor J Translation, ribosomal structure and biogenesis ;}
Pkor_000496	411.295	423.865	510.068	515.449	547.88	527.768	{hypothetical protein [Pontibacter roseus]}	{NA}	{NA}
Pkor_001349	28.2844	16.6774	3.56844	7.21058	39.1939	7.70569	{hypothetical protein [Pontibacter roseus]}	{K00540 E1.-.-.- -- -- Unclassified; Metabolism; Others}	{COG1028 Dehydrogenases with different specificities (related to short-chain alcohol dehydrogenases) IQR Lipid transport and metabolism ; Secondary metabolites biosynthesis, transport and catabolism ; General function prediction only ;}
Pkor_003182	98.8012	95.6955	25.4775	45.0273	52.4043	33.4189	{16S rRNA methyltransferase [Pontibacter roseus]}	{K02528 ksgA 16S rRNA (adenine1518-N6/adenine1519-N6)-dimethyltransferase 2.1.1.182 Genetic Information Processing; Translation; Ribosome Biogenesis [BR:ko03009]}	{COG0030 Dimethyladenosine transferase (rRNA methylation) J Translation, ribosomal structure and biogenesis ;}
Pkor_003138	3.30177	3.79959	1.18213	1.73296	8.52791	4.67994	{Zn-dependent hydrolase of the beta-lactamase fold-like protein [Acinetobacter haemolyticus]}	{NA}	{NA}
Pkor_002330	50.9565	19.1974	5.53833	10.6263	40.737	13.132	{hypothetical protein [Pontibacter roseus]}	{NA}	{NA}
Pkor_001579	50.1589	54.5524	24.414	74.9783	107.96	71.0953	{hypothetical protein [Pontibacter roseus]}	{NA}	{NA}
Pkor_000456	275.057	357.803	82.5973	93.7375	108.628	97.8768	{hypothetical protein [Pontibacter roseus]}	{K04516 AROA1, aroA chorismate mutase 5.4.99.5 Metabolism; Amino Acid Metabolism; Phenylalanine, tyrosine and tryptophan biosynthesis [PATH:ko00400]}	{COG2876 3-deoxy-D-arabino-heptulosonate 7-phosphate (DAHP) synthase E Amino acid transport and metabolism ;}
Pkor_002253	53.8234	59.5095	28.0869	37.9432	43.9159	34.4051	{peptidyl-tRNA hydrolase [Pontibacter roseus]}	{K01056 PTH1, pth, spoVC peptidyl-tRNA hydrolase, PTH1 family 3.1.1.29 Unclassified; Genetic Information Processing; Translation proteins}	{COG0193 Peptidyl-tRNA hydrolase J Translation, ribosomal structure and biogenesis ;}
Pkor_001761	134.616	112.957	47.9603	95.9809	98.427	92.3417	{RagB/SusD domain-containing protein [Sphingobacterium sp. 21]}	{NA}	{NA}
Pkor_000564	40.6029	16.0541	8.20037	25.409	42.1274	22.1349	{hypothetical protein [Pontibacter roseus]}	{K08998 K08998 hypothetical protein -- Unclassified; Poorly Characterized; Function unknown}	{COG0759 Uncharacterized conserved protein S Function unknown ;}
Pkor_002974	-	0.974253	-	2.99936	12.0265	5.2363	{NA}	{NA}	{NA}
Pkor_004065	107.08	65.0694	52.7621	78.8776	108.316	83.7433	{metal dependent phosphohydrolase [Pontibacter sp. BAB1700]}	{K06950 K06950 uncharacterized protein -- Unclassified; Poorly Characterized; General function prediction only}	{COG1418 Predicted HD superfamily hydrolase R General function prediction only ;}
Pkor_004561	223.379	227.162	51.8095	84.1877	86.9168	76.9486	{2-succinyl-5-enolpyruvyl-6-hydroxy-3-cyclohexene-1-carboxylate synthase [Pontibacter sp. BAB1700]}	{K02551 menD 2-succinyl-5-enolpyruvyl-6-hydroxy-3-cyclohexene-1-carboxylate synthase 2.2.1.9 Metabolism; Metabolism of Cofactors and Vitamins; Ubiquinone and other terpenoid-quinone biosynthesis [PATH:ko00130]}	{NA}
Pkor_000005	341.778	370.169	372.425	495.182	482.224	470.984	{hypothetical protein [Pontibacter roseus]}	{NA}	{NA}
Pkor_004488	18.5725	12.8236	10.0974	37.9085	60.1099	39.0882	{hypothetical protein [Pontibacter sp.]}	{NA}	{NA}
Pkor_003515	47.9692	51.2984	40.0735	134.659	142.251	146.285	{hypothetical protein [Pontibacter roseus]}	{K03630 radC DNA repair protein RadC -- Unclassified; Genetic Information Processing; Replication, recombination and repair proteins}	{COG2003 DNA repair proteins L Replication, recombination and repair ;}
Pkor_001819	141.295	151.04	1377.7	639.688	532.908	613.836	{hypothetical protein [Nafulsella turpanensis]}	{NA}	{NA}
Pkor_004083	122.763	133.485	41.4974	45.6252	56.0936	52.5815	{hypothetical protein [Pontibacter roseus]}	{K03856 AROA2, aroA 3-deoxy-7-phosphoheptulonate synthase 2.5.1.54 Metabolism; Amino Acid Metabolism; Phenylalanine, tyrosine and tryptophan biosynthesis [PATH:ko00400]}	{COG2876 3-deoxy-D-arabino-heptulosonate 7-phosphate (DAHP) synthase E Amino acid transport and metabolism ;}
Pkor_004194	103.876	100.91	73.1416	40.2086	73.0355	41.8279	{hypothetical protein [Pontibacter roseus]}	{NA}	{NA}
Pkor_004136	215.493	212.206	40.9082	44.6356	71.1346	62.9199	{DNA topoisomerase IV subunit B [Pontibacter roseus]}	{K02622 parE topoisomerase IV subunit B 5.99.1.- Genetic Information Processing; Replication and Repair; DNA replication proteins [BR:ko03032] Genetic Information Processing; Replication and Repair; Chromosome [BR:ko03036]}	{COG0187 Type IIA topoisomerase (DNA gyrase/topo II, topoisomerase IV), B subunit L Replication, recombination and repair ;}
Pkor_003157	18.9195	13.1416	5.85835	27.0392	41.3817	33.2735	{nitrilotriacetate monooxygenase [Leeuwenhoekiella blandensis]}	{NA}	{NA}
Pkor_002136	202.358	241.771	272.338	427.765	329.791	321.589	{hypothetical protein [Pontibacter sp.]}	{NA}	{NA}
Pkor_001959	61.7751	40.6924	9.15199	11.8792	34.998	12.7635	{peptidylprolyl isomerase A [Pontibacter sp. BAB1700]}	{K01802 E5.2.1.8 peptidylprolyl isomerase 5.2.1.8 Unclassified; Genetic Information Processing; Protein folding and associated processing}	{COG0652 Peptidyl-prolyl cis-trans isomerase (rotamase) - cyclophilin family O Posttranslational modification, protein turnover, chaperones ;}
Pkor_000712	25.6805	24.0359	43.52	58.6319	76.6459	58.2393	{NA}	{NA}	{NA}
Pkor_002017	23.7371	15.3992	29.6207	36.6108	66.866	42.4453	{RagB/SusD domain-containing protein [Dyadobacter fermentans]}	{NA}	{NA}
Pkor_003548	58.5433	45.1005	24.5992	33.8476	50.6649	33.8676	{glycosyltransferase [Pontibacter sp. BAB1700]}	{NA}	{NA}
Pkor_001706	4.28008	3.28359	2.04319	1.68482	31.9358	11.0302	{NA}	{NA}	{NA}
Pkor_001303	150.231	139.856	556.833	684.628	708.053	641.791	{hypothetical protein [Pontibacter roseus]}	{NA}	{NA}
Pkor_003937	335.748	388.048	126.224	89.9821	96.8992	89.5895	{GDSL-like lipase/acylhydrolase [Pontibacter sp. BAB1700]}	{K10804 tesA acyl-CoA thioesterase I 3.1.2.- 3.1.1.5 Metabolism; Lipid Metabolism; Biosynthesis of unsaturated fatty acids [PATH:ko01040] Metabolism; Lipid Metabolism; Lipid biosynthesis proteins [BR:ko01004]}	{COG2755 Lysophospholipase L1 and related esterases E Amino acid transport and metabolism ;}
Pkor_001095	30.3145	21.9976	10.8996	21.4087	36.9044	24.6313	{hypothetical protein [Pontibacter roseus]}	{NA}	{NA}
Pkor_003980	40.3906	33.354	8.97119	18.3286	34.8545	21.6855	{hypothetical protein [Pontibacter roseus]}	{K07007 K07007 -- -- Unclassified; Poorly Characterized; General function prediction only}	{COG2081 Predicted flavoproteins R General function prediction only ;}
Pkor_003400	48.3169	39.3225	10.8787	19.085	48.8884	29.3322	{NA}	{NA}	{NA}
Pkor_005020	84.497	59.486	47.7513	131.253	134.974	122.328	{hypothetical protein [Flavobacterium saliperosum]}	{NA}	{NA}
Pkor_003920	66.7163	75.4042	59.5738	88.0104	92.9962	84.2785	{hypothetical protein [Pontibacter roseus]}	{K06287 maf septum formation protein -- Unclassified; Cellular Processes and Signaling; Cell division}	{COG0424 Nucleotide-binding protein implicated in inhibition of septum formation D Cell cycle control, cell division, chromosome partitioning ;}
Pkor_003494	17.3778	28.7969	17.6283	39.4477	49.1227	54.6367	{sugar-non-specific nuclease inhibitor NuiA-like protein [Pontibacter sp. BAB1700]}	{NA}	{NA}
Pkor_002879	125.321	116.751	53.9402	67.9995	86.2266	69.6886	{UDP-phosphate galactose phosphotransferase [Pontibacter sp. BAB1700]}	{K00996 E2.7.8.6, rfbP undecaprenyl-phosphate galactose phosphotransferase 2.7.8.6 Metabolism; Glycan Biosynthesis and Metabolism; Lipopolysaccharide biosynthesis proteins [BR:ko01005]}	{COG2148 Sugar transferases involved in lipopolysaccharide synthesis M Cell wall/membrane/envelope biogenesis ;}
Pkor_004960	46.4831	50.9654	42.9156	62.1785	60.8626	54.1557	{hypothetical protein [Pedobacter arcticus]}	{NA}	{NA}
Pkor_002693	186	142.442	94.5705	103.256	108.02	91.3298	{hypothetical protein [Pontibacter roseus]}	{K07566 SUA5 putative translation factor -- Genetic Information Processing; Translation; Ribosome Biogenesis [BR:ko03009]}	{COG0009 Putative translation factor (SUA5) J Translation, ribosomal structure and biogenesis ;}
Pkor_001893	336.105	331.931	262.064	177.551	170.107	164.841	{aldehyde dehydrogenase [Pontibacter roseus]}	{K00128 E1.2.1.3 aldehyde dehydrogenase (NAD+) 1.2.1.3 Metabolism; Carbohydrate Metabolism; Glycolysis / Gluconeogenesis [PATH:ko00010] Metabolism; Carbohydrate Metabolism; Pentose and glucuronate interconversions [PATH:ko00040] Metabolism; Carbohydrate Metabolism; Ascorbate and aldarate metabolism [PATH:ko00053] Metabolism; Carbohydrate Metabolism; Pyruvate metabolism [PATH:ko00620] Metabolism; …	{COG1012 NAD-dependent aldehyde dehydrogenases C Energy production and conversion ;}
Pkor_002229	256.356	213.474	123.341	103.959	122.084	107.161	{hypothetical protein [Pontibacter roseus]}	{NA}	{NA}
Pkor_001509	136.788	156.823	67.1986	138.482	143.062	129.382	{hypothetical protein [Pontibacter roseus]}	{NA}	{NA}
Pkor_002883	1330.19	1451.15	938.705	882.059	630.118	691.627	{dTDP-4-dehydrorhamnose 3, 5-epimerase [Pontibacter roseus]}	{K01790 rfbC dTDP-4-dehydrorhamnose 3,5-epimerase 5.1.3.13 Metabolism; Metabolism of Terpenoids and Polyketides; Polyketide sugar unit biosynthesis [PATH:ko00523] Metabolism; Biosynthesis of Other Secondary Metabolites; Streptomycin biosynthesis [PATH:ko00521]}	{COG1898 dTDP-4-dehydrorhamnose 3,5-epimerase and related enzymes M Cell wall/membrane/envelope biogenesis ;}
Pkor_002424	84.6867	53.5326	26.425	58.5702	72.2775	57.4032	{hypothetical protein [Pontibacter roseus]}	{NA}	{NA}
Pkor_000154	32.0153	21.4661	61.9703	68.9403	106.037	75.4991	{NA}	{NA}	{NA}
Pkor_003047	5.13609	3.54628	0.612957	10.1089	11.7917	8.60354	{NA}	{NA}	{NA}
Pkor_004692	1227.85	1246.3	311.689	295.459	337.942	330.202	{phosphoglycerate kinase [Pontibacter sp. BAB1700]}	{K00927 PGK, pgk phosphoglycerate kinase 2.7.2.3 Metabolism; Carbohydrate Metabolism; Glycolysis / Gluconeogenesis [PATH:ko00010] Metabolism; Energy Metabolism; Carbon fixation in photosynthetic organisms [PATH:ko00710]}	{COG0126 3-phosphoglycerate kinase G Carbohydrate transport and metabolism ;}
Pkor_003547	86.7583	112.086	40.919	76.1358	85.9478	84.7833	{3-oxoacyl-ACP synthase [Pontibacter sp. BAB1700]}	{K00648 fabH 3-oxoacyl-[acyl-carrier-protein] synthase III 2.3.1.180 Metabolism; Lipid Metabolism; Fatty acid biosynthesis [PATH:ko00061] Metabolism; Lipid Metabolism; Lipid biosynthesis proteins [BR:ko01004]}	{COG0332 3-oxoacyl-[acyl-carrier-protein] synthase III I Lipid transport and metabolism ;}
Pkor_002467	65.4852	72.4032	42.294	44.9848	91.2012	63.5338	{NA}	{NA}	{NA}
Pkor_001016	168.676	195.07	109.602	106.059	146.051	110.996	{iron transporter FeoB [Pontibacter roseus]}	{K04759 feoB ferrous iron transport protein B -- Unclassified; Cellular Processes and Signaling; Other transporters}	{NA}
Pkor_002082	63.0339	72.0361	40.2323	78.3596	96.0754	72.3178	{hypothetical protein [Pontibacter roseus]}	{NA}	{NA}
Pkor_002707	244.207	181.185	301.778	180.163	227.679	212.002	{hypothetical protein [Pontibacter roseus]}	{K00508 E1.14.19.3 linoleoyl-CoA desaturase 1.14.19.3 Metabolism; Lipid Metabolism; Linoleic acid metabolism [PATH:ko00591] Metabolism; Lipid Metabolism; Lipid biosynthesis proteins [BR:ko01004]}	{NA}
Pkor_001202	1074.38	960.629	378.593	494.692	504.817	474.992	{hypothetical protein [Pontibacter roseus]}	{NA}	{NA}
Pkor_003940	27.4603	17.3803	4.6427	8.10717	47.2835	15.6279	{hypothetical protein [Pontibacter roseus]}	{NA}	{NA}
Pkor_002794	120.915	119.53	21.7207	62.7195	65.9667	56.2359	{O-succinylhomoserine sulfhydrylase [Nafulsella turpanensis]}	{K10764 metZ O-succinylhomoserine sulfhydrylase 2.5.1.- Metabolism; Amino Acid Metabolism; Cysteine and methionine metabolism [PATH:ko00270]}	{COG0626 Cystathionine beta-lyases/cystathionine gamma-synthases E Amino acid transport and metabolism ;}
Pkor_001964	11.9136	12.0647	4.83415	14.6944	24.9585	14.4302	{NA}	{NA}	{NA}
Pkor_004431	126.674	128.382	41.1094	57.1544	66.0093	40.3768	{hypothetical protein [Segetibacter koreensis]}	{K06975 K06975 -- -- Unclassified; Poorly Characterized; General function prediction only}	{NA}
Pkor_001056	30.1986	17.4332	12.7746	18.7532	42.9031	22.4228	{hypothetical protein [Pontibacter roseus]}	{NA}	{NA}
Pkor_004835	28.5053	21.258	11.0332	22.6103	35.4487	23.9244	{hypothetical protein [Pontibacter roseus]}	{K06044 E5.4.99.15, treY, glgY (1->4)-alpha-D-glucan 1-alpha-D-glucosylmutase 5.4.99.15 Unclassified; Metabolism; Others}	{COG3280 Maltooligosyl trehalose synthase G Carbohydrate transport and metabolism ;}
Pkor_000345	305.414	246.973	122.4	213.642	177.665	177.891	{hypothetical protein [Pontibacter sp.]}	{NA}	{NA}
Pkor_004771	435.146	287.341	187.511	254.864	299.125	276.473	{16S rRNA m(4)C1402 methyltransferase [Pontibacter sp. BAB1700]}	{K03438 mraW S-adenosyl-methyltransferase 2.1.1.- Unclassified; Cellular Processes and Signaling; Membrane and intracellular structural molecules}	{COG0275 Predicted S-adenosylmethionine-dependent methyltransferase involved in cell envelope biogenesis M Cell wall/membrane/envelope biogenesis ;}
Pkor_000596	51.1714	51.2968	42.5451	71.3968	96.5552	91.9819	{hypothetical protein [Pontibacter roseus]}	{NA}	{NA}
Pkor_000623	5.75413	6.91598	7.78278	18.6239	48.5764	16.4354	{DNA repair protein RadC [Pontibacter sp. BAB1700]}	{K03630 radC DNA repair protein RadC -- Unclassified; Genetic Information Processing; Replication, recombination and repair proteins}	{COG2003 DNA repair proteins L Replication, recombination and repair ;}
Pkor_000801	652.717	602.355	111.861	152.657	178.846	172.733	{NADH dehydrogenase (quinone) [Pontibacter sp. BAB1700]}	{K00333 nuoD NADH dehydrogenase I subunit D 1.6.5.3 Metabolism; Energy Metabolism; Oxidative phosphorylation [PATH:ko00190]}	{COG0649 NADH:ubiquinone oxidoreductase 49 kD subunit 7 C Energy production and conversion ;}
Pkor_003335	55.5215	98.5629	34.9797	38.798	45.7627	30.6134	{hypothetical protein [Pontibacter sp.]}	{NA}	{NA}
Pkor_004773	464.707	487.425	308.402	610.731	625.531	592.461	{hypothetical protein [Pontibacter sp.]}	{NA}	{NA}
Pkor_004459	72.7613	73.6182	70.4901	109.289	128.234	108.978	{hypothetical protein [Pontibacter sp.]}	{K07090 K07090 -- -- Unclassified; Poorly Characterized; General function prediction only}	{NA}
Pkor_003164	4.48785	0.688598	9.10509	25.9103	23.8266	14.1679	{transposase, family 11, partial [Pontibacter sp. BAB1700]}	{NA}	{NA}
Pkor_000673	62.4842	69.4308	40.252	68.4999	66.4246	65.2768	{hypothetical protein [Dysgonomonas mossii]}	{NA}	{NA}
Pkor_004289	93.7831	88.3842	36.6537	37.6753	46.7486	33.2751	{hypothetical protein [unclassified Aminicenantes]}	{K01426 E3.5.1.4, amiE amidase 3.5.1.4 Metabolism; Amino Acid Metabolism; Arginine and proline metabolism [PATH:ko00330] Metabolism; Amino Acid Metabolism; Phenylalanine metabolism [PATH:ko00360] Metabolism; Amino Acid Metabolism; Tryptophan metabolism [PATH:ko00380] Metabolism; Metabolism of Other Amino Acids; Cyanoamino acid metabolism [PATH:ko00460] Metabolism; Xenobiotics Biodegradation and M…	{COG0154 Asp-tRNAAsn/Glu-tRNAGln amidotransferase A subunit and related amidases J Translation, ribosomal structure and biogenesis ;}
Pkor_001069	84.4492	80.7006	27.9367	46.5595	47.8328	36.0814	{hypothetical protein [Pontibacter roseus]}	{K01885 EARS, gltX glutamyl-tRNA synthetase 6.1.1.17 Metabolism; Amino Acid Metabolism; Amino acid related enzymes [BR:ko01007] Metabolism; Metabolism of Cofactors and Vitamins; Porphyrin and chlorophyll metabolism [PATH:ko00860] Genetic Information Processing; Translation; Aminoacyl-tRNA biosynthesis [PATH:ko00970]}	{NA}
Pkor_003861	292.375	243.063	96.398	91.9851	118.512	108.582	{hypothetical protein [Pedobacter arcticus]}	{K06200 cstA carbon starvation protein -- Unclassified; Cellular Processes and Signaling; Signal transduction mechanisms}	{COG1966 Carbon starvation protein, predicted membrane protein T Signal transduction mechanisms ;}
Pkor_001366	24.1971	24.0686	19.2185	56.7123	51.7216	55.0473	{transposase IS4 family protein [Odoribacter splanchnicus]}	{NA}	{NA}
Pkor_002630	33.2466	29.1631	24.428	39.1043	46.6711	34.0655	{glycoside hydrolase [Pontibacter roseus]}	{NA}	{NA}
Pkor_000432	-	-	-	-	-	-	{tyrosine recombinase [Cytophagales str. B6]}	{NA}	{NA}
Pkor_001168	208.147	167.36	245.506	199.164	285.871	244.87	{hypothetical protein [Pontibacter sp.]}	{NA}	{NA}
Pkor_001589	57.7811	62.0599	29.4986	83.3988	88.6679	65.9742	{hypothetical protein [Pontibacter sp.]}	{NA}	{NA}
Pkor_001743	68.8558	65.126	24.4225	36.8345	55.9644	39.0882	{hypothetical protein [Pontibacter roseus]}	{NA}	{NA}
Pkor_004448	29.8225	15.8725	14.4589	7.82628	25.6754	19.2138	{transcriptional regulator [Cytophagales str. B6]}	{K07737 K07737 putative transcriptional regulator -- Genetic Information Processing; Transcription; Transcription factors [BR:ko03000]}	{NA}
Pkor_001369	105.191	69.2207	56.9343	89.4253	94.1775	80.1809	{hypothetical protein [Marinilabilia salmonicolor]}	{NA}	{NA}
Pkor_000441	68.9318	61.9977	27.5105	66.719	78.3429	78.4768	{NA}	{NA}	{NA}
Pkor_001768	23.2849	17.2021	8.13083	12.4476	24.8731	16.891	{hypothetical protein [Pontibacter roseus]}	{NA}	{NA}
Pkor_004202	153.737	129.22	49.2776	54.7246	76.6128	69.3339	{signal recognition particle [Pontibacter roseus]}	{K03106 SRP54, ffh signal recognition particle subunit SRP54 -- Genetic Information Processing; Folding, Sorting and Degradation; Protein export [PATH:ko03060] Environmental Information Processing; Membrane Transport; Bacterial secretion system [PATH:ko03070] Environmental Information Processing; Membrane Transport; Secretion system [BR:ko02044]}	{COG0541 Signal recognition particle GTPase U Intracellular trafficking, secretion, and vesicular transport ;}
Pkor_004075	2257.73	2105.5	10157.8	5094.91	3567.67	4567.13	{NA}	{NA}	{NA}
Pkor_000633	73.9597	57.5511	17.7057	28.7672	43.1449	29.8382	{hypothetical protein [Pontibacter roseus]}	{K03307 TC.SSS solute:Na+ symporter, SSS family -- Unclassified; Cellular Processes and Signaling; Other ion-coupled transporters}	{NA}
Pkor_004012	38.8216	42.1121	73.3753	82.8065	105.192	79.5724	{spheroidene monooxygenase [Pontibacter sp. BAB1700]}	{NA}	{NA}
Pkor_002576	12.8402	4.67912	7.66197	15.1634	23.9518	17.3725	{Integrase catalytic region, partial [Myroides odoratus]}	{NA}	{COG2801 Transposase and inactivated derivatives L Replication, recombination and repair ;}
Pkor_000069	512.221	602.731	85.7312	122.478	94.2423	108.202	{stationary phase survival protein SurE [Pontibacter sp. BAB1700]}	{K03787 surE 5'-nucleotidase 3.1.3.5 Metabolism; Nucleotide Metabolism; Purine metabolism [PATH:ko00230] Metabolism; Nucleotide Metabolism; Pyrimidine metabolism [PATH:ko00240] Metabolism; Metabolism of Cofactors and Vitamins; Nicotinate and nicotinamide metabolism [PATH:ko00760]}	{COG0496 Predicted acid phosphatase R General function prediction only ;}
Pkor_003722	24.3289	3.26631	1.45174	6.3846	34.9096	30.5652	{NA}	{NA}	{NA}
Pkor_001563	107.106	96.4956	45.5794	83.2139	100.503	100.149	{Malate/L-lactate dehydrogenase [Mucilaginibacter paludis]}	{K08092 dlgD 3-dehydro-L-gulonate 2-dehydrogenase 1.1.1.130 Metabolism; Carbohydrate Metabolism; Pentose and glucuronate interconversions [PATH:ko00040] Metabolism; Carbohydrate Metabolism; Ascorbate and aldarate metabolism [PATH:ko00053]}	{COG2055 Malate/L-lactate dehydrogenases C Energy production and conversion ;}
Pkor_001535	34.3821	34.8767	23.9357	22.0559	28.2306	24.6128	{hypothetical protein [Pontibacter roseus]}	{NA}	{NA}
Pkor_003396	49.256	57.6997	21.2525	44.7445	67.4155	43.9399	{hypothetical protein [Psychroflexus tropicus]}	{NA}	{NA}
Pkor_003002	165.85	151.662	47.3761	94.6512	59.3513	65.7424	{ketol-acid reductoisomerase [Hymenobacter norwichensis]}	{K00053 ilvC ketol-acid reductoisomerase 1.1.1.86 Metabolism; Amino Acid Metabolism; Valine, leucine and isoleucine biosynthesis [PATH:ko00290] Metabolism; Metabolism of Cofactors and Vitamins; Pantothenate and CoA biosynthesis [PATH:ko00770]}	{COG0059 Ketol-acid reductoisomerase EH Amino acid transport and metabolism ; Coenzyme transport and metabolism ;}
Pkor_002189	138.521	121.419	45.9413	94.5956	118.929	108.377	{hypothetical protein [Pontibacter roseus]}	{NA}	{NA}
Pkor_004297	87.63	67.3121	25.6222	28.7458	68.3715	58.1515	{3-hexulose-6-phosphate synthase [Zobellia galactanivorans]}	{K08093 hxlA 3-hexulose-6-phosphate synthase 4.1.2.43 Metabolism; Carbohydrate Metabolism; Pentose and glucuronate interconversions [PATH:ko00040] Metabolism; Energy Metabolism; Methane metabolism [PATH:ko00680]}	{COG0269 3-hexulose-6-phosphate synthase and related proteins G Carbohydrate transport and metabolism ;}
Pkor_001544	60.7391	34.9787	45.7521	68.934	80.1371	78.9768	{hypothetical protein [Pontibacter roseus]}	{NA}	{NA}
Pkor_000145	34.4228	34.8498	20.5406	67.0255	65.9754	65.8994	{hypothetical protein [Pontibacter roseus]}	{NA}	{NA}
Pkor_004985	44.8684	45.9496	46.5737	114.119	90.5836	89.4789	{Carbohydrate kinase, FGGY [Mucilaginibacter paludis]}	{NA}	{NA}
Pkor_003728	15.1486	7.63712	2.27276	6.53106	28.8788	10.8753	{alpha amylase [Pontibacter sp. BAB1700]}	{K01187 E3.2.1.20, malZ alpha-glucosidase 3.2.1.20 Metabolism; Carbohydrate Metabolism; Galactose metabolism [PATH:ko00052] Metabolism; Carbohydrate Metabolism; Starch and sucrose metabolism [PATH:ko00500]}	{COG0366 Glycosidases G Carbohydrate transport and metabolism ;}
Pkor_000809	262.641	154.747	38.1148	27.8456	41.3044	43.0478	{NADH-quinone oxidoreductase subunit K [Pontibacter roseus]}	{K00340 nuoK NADH dehydrogenase I subunit K 1.6.5.3 Metabolism; Energy Metabolism; Oxidative phosphorylation [PATH:ko00190]}	{COG0713 NADH:ubiquinone oxidoreductase subunit 11 or 4L (chain K) C Energy production and conversion ;}
Pkor_004127	109.126	80.4997	43.1445	37.9636	65.1237	53.6499	{2-amino-3-ketobutyrate CoA ligase [Pontibacter sp. BAB1700]}	{K00639 E2.3.1.29, kbl glycine C-acetyltransferase 2.3.1.29 Metabolism; Amino Acid Metabolism; Glycine, serine and threonine metabolism [PATH:ko00260] Metabolism; Amino Acid Metabolism; Amino acid related enzymes [BR:ko01007]}	{NA}
Pkor_002114	180.473	151.713	97.9377	99.9166	161.24	172.381	{methylcrotonoyl-CoA carboxylase [Pontibacter sp. BAB1700]}	{K01969 E6.4.1.4B 3-methylcrotonyl-CoA carboxylase beta subunit 6.4.1.4 Metabolism; Amino Acid Metabolism; Valine, leucine and isoleucine degradation [PATH:ko00280]}	{COG4799 Acetyl-CoA carboxylase, carboxyltransferase component (subunits alpha and beta) I Lipid transport and metabolism ;}
Pkor_001674	49.1366	38.1155	8.90477	16.4768	38.6479	45.7275	{hypothetical protein [Pontibacter sp.]}	{NA}	{NA}
Pkor_004458	172.273	234.531	267.658	294.002	263.624	251.626	{CRP/FNR family transcriptional regulator [Pontibacter sp. BAB1700]}	{K01420 fnr CRP/FNR family transcriptional regulator, anaerobic regulatory protein -- Genetic Information Processing; Transcription; Transcription factors [BR:ko03000]}	{NA}
Pkor_003831	24.8214	15.5774	24.2323	26.4826	55.8768	26.0064	{sodium: solute symporter [Marivirga tractuosa]}	{K03307 TC.SSS solute:Na+ symporter, SSS family -- Unclassified; Cellular Processes and Signaling; Other ion-coupled transporters}	{NA}
Pkor_003305	78.1499	104.603	13.6923	41.4539	61.3178	41.994	{nitrite reductase [Pontibacter sp. BAB1700]}	{NA}	{COG2010 Cytochrome c, mono- and diheme variants C Energy production and conversion ;}
Pkor_003675	303.133	268.466	148.588	102.715	156.488	134.241	{3-isopropylmalate dehydratase small subunit [Hymenobacter norwichensis]}	{K01704 leuD 3-isopropylmalate/(R)-2-methylmalate dehydratase small subunit 4.2.1.33 4.2.1.35 Metabolism; Carbohydrate Metabolism; C5-Branched dibasic acid metabolism [PATH:ko00660] Metabolism; Amino Acid Metabolism; Valine, leucine and isoleucine biosynthesis [PATH:ko00290]}	{COG0066 3-isopropylmalate dehydratase small subunit E Amino acid transport and metabolism ;}
Pkor_002626	17.3064	23.6847	27.7163	25.2724	36.2882	26.3285	{hypothetical protein [Pontibacter roseus]}	{NA}	{COG4225 Predicted unsaturated glucuronyl hydrolase involved in regulation of bacterial surface properties, and related proteins R General function prediction only ;}
Pkor_004407	37.7939	39.0314	56.554	164.604	158.103	116.129	{NA}	{NA}	{NA}
Pkor_003682	147.415	119.233	63.8708	118.521	132.171	125.748	{hypothetical protein [Pontibacter roseus]}	{K03657 uvrD, pcrA DNA helicase II / ATP-dependent DNA helicase PcrA 3.6.4.12 Genetic Information Processing; Replication and Repair; Nucleotide excision repair [PATH:ko03420] Genetic Information Processing; Replication and Repair; Mismatch repair [PATH:ko03430] Genetic Information Processing; Replication and Repair; DNA repair and recombination proteins [BR:ko03400]}	{COG0210 Superfamily I DNA and RNA helicases L Replication, recombination and repair ;}
Pkor_004019	21.3345	46.6472	16.9742	61.5868	65.3077	67.3519	{NA}	{NA}	{NA}
Pkor_003684	69.4511	30.484	12.0931	18.0766	41.3326	19.8054	{hypothetical protein [Pontibacter roseus]}	{NA}	{NA}
Pkor_000038	106.673	95.3063	183.799	551.715	568.892	518.312	{NA}	{NA}	{NA}
Pkor_002460	74.2899	41.901	81.7641	130.694	203.525	184.361	{hypothetical protein [Pontibacter roseus]}	{NA}	{NA}
Pkor_001333	104.006	113.658	41.3746	86.7348	82.5786	79.8143	{hypothetical protein [Krokinobacter sp.]}	{NA}	{NA}
Pkor_004519	102.248	101.649	48.2386	74.4894	94.2196	69.0326	{permease [Pontibacter roseus]}	{K06901 pbuG putative MFS transporter, AGZA family, xanthine/uracil permease -- Environmental Information Processing; Membrane Transport; Transporters [BR:ko02000]}	{COG2252 Permeases R General function prediction only ;}
Pkor_002728	118.701	119.326	114.998	149.013	137.447	136.076	{hypothetical protein [Pontibacter roseus]}	{K02004 ABC.CD.P -- -- Environmental Information Processing; Membrane Transport; Transporters [BR:ko02000]}	{NA}
Pkor_003122	40.4467	22.1643	24.8248	45.4903	43.9424	50.6285	{NA}	{NA}	{NA}
Pkor_003523	18.9965	18.9459	11.5874	33.3734	55.2735	36.5809	{conserved hypothetical protein [Rhodopseudomonas palustris]}	{NA}	{NA}
Pkor_001656	-	2.82091	-	7.58171	20.3507	6.76852	{NA}	{NA}	{NA}
Pkor_003651	41.3513	34.0749	16.6556	26.1605	43.8126	26.6891	{hypothetical protein [Rhodonellum psychrophilum]}	{NA}	{NA}
Pkor_002182	316.124	213.363	103.38	141.483	109.907	129.586	{2-phosphosulfolactate phosphatase [Pontibacter sp. BAB1700]}	{K05979 E3.1.3.71, comB 2-phosphosulfolactate phosphatase 3.1.3.71 Metabolism; Energy Metabolism; Methane metabolism [PATH:ko00680]}	{NA}
Pkor_001089	39.5848	30.5646	12.1914	23.7923	50.7539	28.6297	{dTDP-4-dehydrorhamnose 3, 5-epimerase [Pontibacter sp. BAB1700]}	{K01790 rfbC dTDP-4-dehydrorhamnose 3,5-epimerase 5.1.3.13 Metabolism; Metabolism of Terpenoids and Polyketides; Polyketide sugar unit biosynthesis [PATH:ko00523] Metabolism; Biosynthesis of Other Secondary Metabolites; Streptomycin biosynthesis [PATH:ko00521]}	{COG1898 dTDP-4-dehydrorhamnose 3,5-epimerase and related enzymes M Cell wall/membrane/envelope biogenesis ;}
Pkor_001409	248.283	235.552	56.3011	74.6507	85.1943	71.5767	{hypothetical protein [Pontibacter roseus]}	{K01870 IARS, ileS isoleucyl-tRNA synthetase 6.1.1.5 Metabolism; Amino Acid Metabolism; Valine, leucine and isoleucine biosynthesis [PATH:ko00290] Metabolism; Amino Acid Metabolism; Amino acid related enzymes [BR:ko01007] Genetic Information Processing; Translation; Aminoacyl-tRNA biosynthesis [PATH:ko00970]}	{COG0060 Isoleucyl-tRNA synthetase J Translation, ribosomal structure and biogenesis ;}
Pkor_003640	143.259	87.3382	30.0906	28.0711	55.913	46.272	{hypothetical protein [Parabacteroides|Parabacteroides merdae]}	{NA}	{NA}
Pkor_003882	-	1.77314	0.919436	1.01089	9.39649	7.44537	{NA}	{NA}	{NA}
Pkor_003282	200.478	188.09	286.879	148.702	135.496	129.739	{hypothetical protein [Pontibacter roseus]}	{NA}	{COG3853 Uncharacterized protein involved in tellurite resistance P Inorganic ion transport and metabolism ;}
Pkor_004265	28.5659	27.8921	12.7068	25.5563	53.6587	36.8086	{transposase [Pedobacter arcticus]}	{K07497 K07497 putative transposase -- Unclassified; Genetic Information Processing; Replication, recombination and repair proteins}	{COG2801 Transposase and inactivated derivatives L Replication, recombination and repair ;}
Pkor_001429	41.3954	17.4668	31.2883	32.59	56.4284	44.8945	{hypothetical protein [Pontibacter sp.]}	{NA}	{NA}
Pkor_000730	21.0113	8.46272	1.88066	1.37849	30.1492	10.8296	{NA}	{NA}	{NA}
Pkor_001079	71.7282	65.1782	36.3336	51.8693	63.1261	46.2126	{NA}	{NA}	{NA}
Pkor_003155	27.2675	24.0071	7.59309	16.8672	26.1773	16.3965	{NAD-dependent epimerase/dehydratase [Spirosoma linguale DSM 74]}	{NA}	{NA}
Pkor_003596	37.7654	23.526	16.0451	41.2286	72.6142	48.6625	{hypothetical protein [Pontibacter roseus]}	{NA}	{NA}
Pkor_001807	122.36	147.066	144.406	438.49	483.806	544.125	{NA}	{NA}	{NA}
Pkor_000086	6.67989	4.71471	0.956638	4.38249	12.0771	5.85301	{hypothetical protein [Nafulsella turpanensis]}	{NA}	{COG4297 Uncharacterized protein containing double-stranded beta helix domain S Function unknown ;}
Pkor_002749	61.5458	43.3993	16.0966	12.8868	41.4316	11.4739	{hypothetical protein [Pontibacter roseus]}	{NA}	{NA}
Pkor_003034	87.807	98.5293	52.5765	55.7537	86.0239	60.8634	{gamma-glutamyl carboxylase-like protein [Pontibacter sp. BAB1700]}	{NA}	{NA}
Pkor_003431	-	0.412358	0.641467	1.41055	8.48384	3.46296	{NA}	{NA}	{NA}
Pkor_002600	2369.02	2505.17	4891.64	3053.69	3285.06	3779.34	{phosphate starvation protein PhoH [Pontibacter roseus]}	{K06217 phoH, phoL phosphate starvation-inducible protein PhoH and related proteins -- Unclassified; Cellular Processes and Signaling; Signal transduction mechanisms}	{COG1702 Phosphate starvation-inducible protein PhoH, predicted ATPase T Signal transduction mechanisms ;}
Pkor_003658	95.1251	81.4733	56.5852	120.625	162.941	145.843	{hypothetical protein [Pontibacter roseus]}	{K01409 E3.4.24.57, gcp O-sialoglycoprotein endopeptidase 3.4.24.57 Metabolism; Enzyme Families; Peptidases [BR:ko01002]}	{COG0533 Metal-dependent proteases with possible chaperone activity O Posttranslational modification, protein turnover, chaperones ;}
Pkor_004526	194.116	230.83	158.082	186.267	166.522	159.434	{magnesium chelatase [Solitalea canadensis]}	{K03924 moxR MoxR-like ATPase 3.6.3.- Unclassified; Metabolism; Energy metabolism}	{COG0714 MoxR-like ATPases R General function prediction only ;}
Pkor_001002	198.106	199.075	47.1062	76.014	78.6032	94.5658	{aspartyl-tRNA amidotransferase subunit B [Pontibacter sp. BAB1700]}	{K09117 K09117 hypothetical protein -- Unclassified; Poorly Characterized; Function unknown}	{COG1610 Uncharacterized conserved protein S Function unknown ;}
Pkor_000727	31.0755	35.7608	14.0233	21.5346	38.7379	25.527	{coenzyme F420-dependent NADP oxidoreductase [Pontibacter sp. BAB1700]}	{K06988 K06988 -- -- Unclassified; Poorly Characterized; General function prediction only}	{NA}
Pkor_000179	161.956	148.754	53.1528	84.4872	108.933	82.3881	{glycosyl transferase family 1 [Pontibacter sp. BAB1700]}	{NA}	{NA}
Pkor_000899	35.1268	32.8851	9.47789	18.1026	33.4563	22.5001	{hypothetical protein [Pontibacter roseus]}	{K11927 rhlE ATP-dependent RNA helicase RhlE 3.6.4.13 Genetic Information Processing; Folding, Sorting and Degradation; RNA degradation [PATH:ko03018]}	{COG0513 Superfamily II DNA and RNA helicases LKJ Replication, recombination and repair ; Transcription ; Translation, ribosomal structure and biogenesis ;}
Pkor_001469	276.951	218.738	67.0554	84.9674	102.065	96.533	{aspartate alpha-decarboxylase [Pontibacter sp. BAB1700]}	{K01579 panD aspartate 1-decarboxylase 4.1.1.11 Metabolism; Metabolism of Other Amino Acids; beta-Alanine metabolism [PATH:ko00410] Metabolism; Metabolism of Cofactors and Vitamins; Pantothenate and CoA biosynthesis [PATH:ko00770]}	{COG0853 Aspartate 1-decarboxylase H Coenzyme transport and metabolism ;}
Pkor_004812	-	0.591047	-	-	5.52735	3.97086	{NA}	{NA}	{NA}
Pkor_002964	25.3983	20.0501	31.3416	50.3226	55.0305	55.3739	{hypothetical protein [Pontibacter roseus]}	{K00336 nuoG NADH dehydrogenase I subunit G 1.6.5.3 Metabolism; Energy Metabolism; Oxidative phosphorylation [PATH:ko00190]}	{COG1034 NADH dehydrogenase/NADH:ubiquinone oxidoreductase 75 kD subunit (chain G) C Energy production and conversion ;}
Pkor_002260	175.207	134.892	148.444	125.873	139.075	122.809	{NA}	{NA}	{NA}
Pkor_001823	135.528	152.991	23.1062	38.7421	70.4954	45.6857	{nicotinate (nicotinamide) nucleotide adenylyltransferase [Pontibacter sp. BAB1700]}	{K00969 nadD nicotinate-nucleotide adenylyltransferase 2.7.7.18 Metabolism; Metabolism of Cofactors and Vitamins; Nicotinate and nicotinamide metabolism [PATH:ko00760]}	{NA}
Pkor_002273	309.619	178.987	24.4605	44.6319	16.8949	23.0385	{NA}	{NA}	{NA}
Pkor_003015	39.4602	12.758	2.69103	3.32856	21.0309	7.62696	{hypothetical protein [Niastella koreensis]}	{NA}	{NA}
Pkor_003819	404.676	346.115	646.858	323.413	507.638	505.64	{bis(5'-nucleosyl)-tetraphosphatase [Pontibacter sp. BAB1700]}	{K01090 E3.1.3.16 protein phosphatase 3.1.3.16 Unclassified; Metabolism; Others}	{COG0639 Diadenosine tetraphosphatase and related serine/threonine protein phosphatases T Signal transduction mechanisms ;}
Pkor_003169	85.7149	96.5246	124.946	308.089	376.226	301.562	{hypothetical protein [Pontibacter roseus]}	{NA}	{NA}
Pkor_000352	35.7021	29.7446	18.4635	21.1219	47.5442	31.9606	{hypothetical protein [Pontibacter roseus]}	{NA}	{NA}
Pkor_003560	14.1335	4.05016	2.08361	4.58175	53.3846	9.21297	{hypothetical protein [Niastella koreensis]}	{NA}	{NA}
Pkor_002059	113.581	90.0756	12.767	32.5797	76.9407	37.9501	{hypothetical protein [Pontibacter sp.]}	{NA}	{NA}
Pkor_001485	85.4155	74.8767	121.126	250.032	240.44	203.776	{hypothetical protein [Pontibacter roseus]}	{NA}	{NA}
Pkor_002489	45.9519	26.9462	12.9228	22.9839	39.9536	21.9257	{gluconokinase [Clostridiales bacterium]}	{K00851 E2.7.1.12, gntK, idnK gluconokinase 2.7.1.12 Metabolism; Carbohydrate Metabolism; Pentose phosphate pathway [PATH:ko00030]}	{COG1070 Sugar (pentulose and hexulose) kinases G Carbohydrate transport and metabolism ;}
Pkor_003677	243.715	171.726	51.4097	63.0137	69.8123	60.3741	{hypothetical protein [Pontibacter sp.]}	{NA}	{NA}
Pkor_000015	404.286	456.07	324.901	374.807	374.785	343.514	{peptidase M23 [Pontibacter sp. BAB1700]}	{NA}	{NA}
Pkor_000052	51.9873	42.0941	15.0997	21.8616	41.6124	23.809	{hypothetical protein [Pontibacter roseus]}	{NA}	{COG4641 Uncharacterized protein conserved in bacteria S Function unknown ;}
Pkor_003875	53.6113	49.0813	8.67303	17.0393	39.6601	22.8734	{hypothetical protein [Cesiribacter andamanensis]}	{NA}	{COG2860 Predicted membrane protein S Function unknown ;}
Pkor_002999	379.563	552.422	235.044	314.118	303.392	324.907	{dihydroxy-acid dehydratase [Hymenobacter norwichensis]}	{K01687 ilvD dihydroxy-acid dehydratase 4.2.1.9 Metabolism; Amino Acid Metabolism; Valine, leucine and isoleucine biosynthesis [PATH:ko00290] Metabolism; Metabolism of Cofactors and Vitamins; Pantothenate and CoA biosynthesis [PATH:ko00770]}	{COG0129 Dihydroxyacid dehydratase/phosphogluconate dehydratase EG Amino acid transport and metabolism ; Carbohydrate transport and metabolism ;}
Pkor_000552	896.885	756.252	274.976	169.75	207.642	233.508	{thioredoxin [Pontibacter roseus]}	{NA}	{NA}
Pkor_004467	882.597	897.873	120.091	80.2508	92.6073	78.4594	{hypothetical protein [Pontibacter roseus]}	{K00494 E1.14.14.3 alkanal monooxygenase (FMN-linked) 1.14.14.3 Unclassified; Metabolism; Others}	{COG2141 Coenzyme F420-dependent N5,N10-methylene tetrahydromethanopterin reductase and related flavin-dependent oxidoreductases C Energy production and conversion ;}
Pkor_001612	73.4159	69.5697	25.1493	24.6183	59.6954	39.5918	{NADH dehydrogenase subunit A [Pontibacter roseus]}	{K00330 nuoA NADH dehydrogenase I subunit A 1.6.5.3 Metabolism; Energy Metabolism; Oxidative phosphorylation [PATH:ko00190]}	{COG0838 NADH:ubiquinone oxidoreductase subunit 3 (chain A) C Energy production and conversion ;}
Pkor_003455	34.0828	20.8364	18.0498	44.5818	51.198	46.2505	{cAMP regulatory protein [Cesiribacter andamanensis]}	{K01420 fnr CRP/FNR family transcriptional regulator, anaerobic regulatory protein -- Genetic Information Processing; Transcription; Transcription factors [BR:ko03000]}	{NA}
Pkor_000755	19.4683	12.4847	11.4979	24.4973	49.1373	30.6177	{peptidase S41 [Pontibacter sp. BAB1700]}	{NA}	{NA}
Pkor_003442	57.7811	54.6718	45.5887	40.857	51.128	56.6675	{NA}	{NA}	{NA}
Pkor_003591	14.4986	11.581	6.10695	9.73592	40.9962	16.704	{hypothetical protein [Pontibacter roseus]}	{NA}	{NA}
Pkor_003979	34.2097	14.6588	9.65906	18.3932	29.3329	19.4601	{hypothetical protein [Pontibacter roseus]}	{NA}	{NA}
Pkor_000183	120.833	43.613	19.8405	65.1229	145.107	132.919	{NA}	{NA}	{NA}
Pkor_002578	8.31008	4.38304	1.23969	7.15577	25.3389	12.3811	{sodium: proton antiporter [Prosthecochloris aestuarii]}	{K03313 nhaA Na+:H+ antiporter, NhaA family -- Metabolism; Energy Metabolism; Methane metabolism [PATH:ko00680]}	{COG3004 Na+/H+ antiporter P Inorganic ion transport and metabolism ;}
Pkor_004530	56.1302	30.5656	9.52273	10.1812	27.3209	13.8271	{hypothetical protein [Imtechella halotolerans K1, W5A_00210]}	{NA}	{NA}
Pkor_000780	3.78892	0.290679	0.904363	0.497161	8.69878	4.88221	{NA}	{NA}	{NA}
Pkor_000762	22.0737	12.9499	6.19844	6.81502	29.6241	9.03483	{NA}	{NA}	{NA}
Pkor_002621	11.1654	10.2791	5.79644	12.3065	29.1588	13.6678	{hypothetical protein [Pontibacter roseus]}	{NA}	{NA}
Pkor_000580	24.5877	34.7083	93.8998	79.366	83.263	91.879	{NA}	{NA}	{NA}
Pkor_002763	74.4107	41.9499	16.2807	59.4702	72.3139	68.1342	{ATP-dependent dethiobiotin synthetase BioD [Pontibacter roseus]}	{K01935 bioD dethiobiotin synthetase 6.3.3.3 Metabolism; Metabolism of Cofactors and Vitamins; Biotin metabolism [PATH:ko00780]}	{COG0132 Dethiobiotin synthetase H Coenzyme transport and metabolism ;}
Pkor_000292	7.00376	5.64181	6.68681	9.64945	54.771	17.1469	{NA}	{NA}	{NA}
Pkor_000781	776.768	890.369	231.47	210.412	268.922	285.772	{molecular chaperone ClpB [Pontibacter roseus]}	{K03695 clpB ATP-dependent Clp protease ATP-binding subunit ClpB -- Genetic Information Processing; Folding, Sorting and Degradation; Chaperones and folding catalysts [BR:ko03110]}	{COG0542 ATPases with chaperone activity, ATP-binding subunit O Posttranslational modification, protein turnover, chaperones ;}
Pkor_002064	43.1202	40.8881	37.2577	17.4266	34.649	26.8922	{hypothetical protein [Pontibacter sp.]}	{NA}	{NA}
Pkor_004548	13.4472	6.96361	5.91782	13.4541	30.7522	12.9955	{dihydroorotate dehydrogenase [Rhodonellum psychrophilum]}	{K07238 TC.ZIP zinc transporter, ZIP family -- Unclassified; Cellular Processes and Signaling; Other ion-coupled transporters}	{COG0428 Predicted divalent heavy-metal cations transporter P Inorganic ion transport and metabolism ;}
Pkor_003174	509.371	413.962	169.158	131.907	132.764	113.439	{hypothetical protein [Pontibacter roseus]}	{NA}	{NA}
Pkor_001620	58.2091	46.5395	22.2708	31.8245	47.9856	40.2969	{NADH dehydrogenase subunit D [Pontibacter roseus]}	{K00333 nuoD NADH dehydrogenase I subunit D 1.6.5.3 Metabolism; Energy Metabolism; Oxidative phosphorylation [PATH:ko00190]}	{COG0649 NADH:ubiquinone oxidoreductase 49 kD subunit 7 C Energy production and conversion ;}
Pkor_000749	73.154	67.2655	19.6118	60.6537	74.2389	74.0438	{hypothetical protein [Pontibacter roseus]}	{NA}	{NA}
Pkor_001499	497.515	470.39	101.388	107.507	136.09	117.259	{leucine dehydrogenase [Pontibacter sp. BAB1700]}	{K00263 E1.4.1.9 leucine dehydrogenase 1.4.1.9 Metabolism; Amino Acid Metabolism; Valine, leucine and isoleucine degradation [PATH:ko00280] Metabolism; Amino Acid Metabolism; Valine, leucine and isoleucine biosynthesis [PATH:ko00290]}	{COG0334 Glutamate dehydrogenase/leucine dehydrogenase E Amino acid transport and metabolism ;}
Pkor_003452	60.7191	115.104	45.5822	69.1349	86.8449	78.3236	{hypothetical protein [Nafulsella turpanensis]}	{NA}	{NA}
Pkor_000126	-	5.25375	1.53239	20.2179	6.75565	10.4787	{hypothetical protein [Hymenobacter aerophilus]}	{NA}	{NA}
Pkor_000773	7.73853	8.46991	12.8064	21.5943	54.0397	40.1518	{hypothetical protein [Pontibacter roseus]}	{NA}	{NA}
Pkor_000323	43.5057	68.0052	30.1791	32.8243	53.4527	60.614	{acyl-coA-binding protein ACBP [Pontibacter sp. BAB1700]}	{K08762 DBI, ACBP diazepam-binding inhibitor (GABA receptor modulator, acyl-CoA-binding protein) -- Organismal Systems; Endocrine System; PPAR signaling pathway [PATH:ko03320]}	{COG4281 Acyl-CoA-binding protein I Lipid transport and metabolism ;}
Pkor_001737	6.2466	1.91691	-	0.409822	28.2343	1.60981	{NA}	{NA}	{NA}
Pkor_004247	66.8785	68.7375	14.4371	25.552	23.1443	28.0073	{membrane protein [Bacteroides thetaiotaomicron CAG:40]}	{NA}	{NA}
Pkor_003997	44.447	50.5637	45.9213	146.302	146.505	108.981	{hypothetical protein [Pontibacter roseus]}	{K07304 msrA peptide-methionine (S)-S-oxide reductase 1.8.4.11 Unclassified; Genetic Information Processing; Protein folding and associated processing}	{COG0225 Peptide methionine sulfoxide reductase O Posttranslational modification, protein turnover, chaperones ;}
Pkor_003091	26.2641	14.9105	16.0901	24.047	48.8249	26.9989	{hypothetical protein [Pontibacter roseus]}	{NA}	{NA}
Pkor_000986	248	227.525	177.057	172.719	190.667	150.704	{phosphate ABC transporter substrate-binding protein, PhoT family [Pontibacter sp. BAB1700]}	{K02040 pstS phosphate transport system substrate-binding protein -- Environmental Information Processing; Membrane Transport; Transporters [BR:ko02000] Environmental Information Processing; Membrane Transport; ABC transporters [PATH:ko02010] Environmental Information Processing; Signal Transduction; Two-component system [PATH:ko02020] Human Diseases; Infectious Diseases; Tuberculosis [PATH:ko051…	{NA}
Pkor_004531	129.43	88.0998	25.7705	38.2118	50.5989	32.9298	{beta-lactamase [Pontibacter sp. BAB1700]}	{NA}	{NA}
Pkor_000715	22.4802	22.2586	9.30614	12.5363	38.2042	18.2853	{secretion protein HlyD family protein [Niastella koreensis]}	{K03543 emrA multidrug resistance protein A -- Unclassified; Cellular Processes and Signaling; Other transporters}	{NA}
Pkor_001037	185.535	163.487	105.145	323.996	246.601	249.044	{hypothetical protein [Rudanella lutea]}	{K07396 K07396 putative protein-disulfide isomerase -- Unclassified; Genetic Information Processing; Protein folding and associated processing}	{NA}
Pkor_001297	52.0029	55.8539	76.0833	299.73	226.483	212.813	{putative lipoprotein [Fibrisoma limi BUZ 3]}	{NA}	{NA}
Pkor_003796	55.641	60.8559	19.7508	23.4003	57.9348	33.4582	{NUDIX hydrolase [Pontibacter sp. BAB1700]}	{K03574 MUTT, NUDT1, MTH1 7,8-dihydro-8-oxoguanine triphosphatase 3.6.1.- Genetic Information Processing; Replication and Repair; DNA repair and recombination proteins [BR:ko03400]}	{NA}
Pkor_002302	120.195	121.642	33.1123	54.6091	77.2689	64.1683	{cell division protein ftsk/spoiiie [Pontibacter sp. BAB1700]}	{K03466 ftsK, spoIIIE DNA segregation ATPase FtsK/SpoIIIE, S-DNA-T family -- Genetic Information Processing; Replication and Repair; Chromosome [BR:ko03036]}	{COG1674 DNA segregation ATPase FtsK/SpoIIIE and related proteins D Cell cycle control, cell division, chromosome partitioning ;}
Pkor_001989	416.383	423.898	531.806	590.252	497.848	526.217	{UDP-2, 3-diacylglucosamine hydrolase [Pontibacter sp. BAB1700]}	{K03269 lpxH UDP-2,3-diacylglucosamine hydrolase 3.6.1.- Metabolism; Glycan Biosynthesis and Metabolism; Lipopolysaccharide biosynthesis [PATH:ko00540] Metabolism; Glycan Biosynthesis and Metabolism; Lipopolysaccharide biosynthesis proteins [BR:ko01005]}	{NA}
Pkor_003315	16.6106	10.3403	6.11699	13.6377	32.7555	18.407	{hypothetical protein [Spirosoma spitsbergense]}	{K00128 E1.2.1.3 aldehyde dehydrogenase (NAD+) 1.2.1.3 Metabolism; Carbohydrate Metabolism; Glycolysis / Gluconeogenesis [PATH:ko00010] Metabolism; Carbohydrate Metabolism; Pentose and glucuronate interconversions [PATH:ko00040] Metabolism; Carbohydrate Metabolism; Ascorbate and aldarate metabolism [PATH:ko00053] Metabolism; Carbohydrate Metabolism; Pyruvate metabolism [PATH:ko00620] Metabolism; …	{COG1012 NAD-dependent aldehyde dehydrogenases C Energy production and conversion ;}
Pkor_002532	31.2981	25.4889	12.2831	46.0431	61.4917	44.7498	{pectate lyase, PelA/Pel-15E family [Echinicola vietnamensis]}	{K01051 E3.1.1.11 pectinesterase 3.1.1.11 Metabolism; Carbohydrate Metabolism; Pentose and glucuronate interconversions [PATH:ko00040] Metabolism; Carbohydrate Metabolism; Starch and sucrose metabolism [PATH:ko00500]}	{NA}
Pkor_002286	88.3225	74.2186	49.748	166.581	124.128	112.319	{prolipoprotein diacylglyceryl transferase [Pontibacter sp. BAB1700]}	{K13292 lgt, umpA phosphatidylglycerol:prolipoprotein diacylglycerol transferase 2.-.-.- Unclassified; Metabolism; Lipid metabolism}	{NA}
Pkor_000008	198.232	189.359	111.17	117.97	132.153	147.664	{DNA helicase [Pontibacter roseus]}	{K02314 dnaB replicative DNA helicase 3.6.4.12 Genetic Information Processing; Replication and Repair; DNA replication [PATH:ko03030] Genetic Information Processing; Replication and Repair; DNA replication proteins [BR:ko03032] Cellular Processes; Cell Growth and Death; Cell cycle - Caulobacter [PATH:ko04112]}	{COG0305 Replicative DNA helicase L Replication, recombination and repair ;}
Pkor_004923	675.296	516.192	3306.42	2978.3	3276.39	3543	{hypothetical protein [Pontibacter roseus]}	{NA}	{NA}
Pkor_003541	15.982	15.6093	10.1969	14.3569	44.9832	27.5637	{integrase family protein [Cellulophaga lytica DSM 7489]}	{NA}	{NA}
Pkor_001483	209.591	241.081	154.705	120.931	136.982	137.624	{hypothetical protein [Pontibacter roseus]}	{NA}	{NA}
Pkor_002662	78.1151	79.2662	41.8071	67.5221	93.0212	64.9589	{endonuclease [Hymenobacter norwichensis]}	{K06896 K06896 -- -- Unclassified; Poorly Characterized; General function prediction only}	{NA}
Pkor_002515	38.5495	36.3514	75.054	49.0401	77.1431	62.2136	{hypothetical protein [Pontibacter roseus]}	{K00936 E2.7.3.- -- -- Unclassified; Metabolism; Others}	{NA}
Pkor_001627	124.807	73.5262	50.7529	122.723	157.64	128.656	{hypothetical protein [Pontibacter roseus]}	{NA}	{NA}
Pkor_003824	35.0814	11.2404	15.0229	40.8871	53.0033	73.9219	{cation: proton antiporter [Pontibacter roseus]}	{K05567 mnhC multicomponent Na+:H+ antiporter subunit C -- Unclassified; Cellular Processes and Signaling; Other ion-coupled transporters}	{COG1006 Multisubunit Na+/H+ antiporter, MnhC subunit P Inorganic ion transport and metabolism ;}
Pkor_001134	195.307	374.33	372.775	458.893	404.951	396.999	{putative signal transduction histidine kinase [Pontibacter sp. BAB1700]}	{NA}	{NA}
Pkor_001685	43.4911	43.8519	21.058	46.1424	55.0952	41.63	{hypothetical protein [Pontibacter roseus]}	{NA}	{NA}
Pkor_000392	12.4626	10.5751	12.8	29.8313	42.2138	26.3751	{hypothetical protein [Segetibacter koreensis]}	{NA}	{NA}
Pkor_000377	17.2114	5.84759	3.81468	12.5824	20.8158	16.7917	{NA}	{NA}	{NA}
Pkor_002785	282.142	418.497	399.908	1040.85	862.266	818.542	{hypothetical protein [Nostoc punctiforme]}	{NA}	{NA}
Pkor_002569	6.51054	7.99162	5.63316	7.26136	18.9175	9.43779	{hypothetical protein [Pontibacter roseus]}	{NA}	{NA}
Pkor_000913	9137.81	8673.64	40098.8	47761.7	38906.9	45479.7	{hypothetical protein [Pontibacter sp.]}	{NA}	{NA}
Pkor_000998	409.598	212.708	195.211	226.69	276.453	228.018	{hypothetical protein [Pontibacter roseus]}	{NA}	{NA}
Pkor_001034	86.8869	108.806	44.1212	65.8212	84.941	72.9154	{carbamoyl phosphate synthase large subunit [Pontibacter roseus]}	{K01955 carB, CPA2 carbamoyl-phosphate synthase large subunit 6.3.5.5 Metabolism; Nucleotide Metabolism; Pyrimidine metabolism [PATH:ko00240] Metabolism; Amino Acid Metabolism; Alanine, aspartate and glutamate metabolism [PATH:ko00250]}	{COG0458 Carbamoylphosphate synthase large subunit (split gene in MJ) EF Amino acid transport and metabolism ; Nucleotide transport and metabolism ;}
Pkor_003731	624.891	580.408	545.328	678.872	713.151	681.003	{ATPase [Pontibacter roseus]}	{NA}	{NA}
Pkor_001416	61.9083	62.6932	33.0012	56.9982	84.0946	65.6788	{haloacid dehalogenase superfamily protein, subfamily IA, variant 3 with third motif having DD or ED [Joostella marina]}	{NA}	{COG0637 Predicted phosphatase/phosphohexomutase R General function prediction only ;}
Pkor_004819	54.0808	51.7239	25.9073	64.1644	71.7194	65.9936	{DNA repair ATPase [Pontibacter sp. BAB1700]}	{NA}	{NA}
Pkor_003807	173.736	216.757	117.838	293.572	321.037	314.731	{hypothetical protein [Pontibacter roseus]}	{NA}	{NA}
Pkor_003476	24.9116	31.6936	40.2184	70.006	65.1367	53.143	{conserved hypothetical protein, membrane [Gramella forsetii]}	{NA}	{COG3021 Uncharacterized protein conserved in bacteria S Function unknown ;}
Pkor_004430	139.727	149.414	32.837	23.3573	43.3262	25.9586	{hypothetical protein [Spirosoma spitsbergense]}	{K00135 E1.2.1.16, gabD succinate-semialdehyde dehydrogenase (NADP+) 1.2.1.16 Metabolism; Carbohydrate Metabolism; Butanoate metabolism [PATH:ko00650] Metabolism; Amino Acid Metabolism; Alanine, aspartate and glutamate metabolism [PATH:ko00250] Metabolism; Amino Acid Metabolism; Tyrosine metabolism [PATH:ko00350]}	{COG1012 NAD-dependent aldehyde dehydrogenases C Energy production and conversion ;}
Pkor_001471	1420.16	1713	2626.04	1431.94	856.672	732.875	{rfaE bifunctional protein [Pontibacter roseus]}	{K00980 tagD glycerol-3-phosphate cytidylyltransferase 2.7.7.39 Metabolism; Lipid Metabolism; Glycerophospholipid metabolism [PATH:ko00564]}	{COG2870 ADP-heptose synthase, bifunctional sugar kinase/adenylyltransferase M Cell wall/membrane/envelope biogenesis ;}
Pkor_003196	152.578	132.362	37.388	47.1488	60.8872	39.9025	{TatD family hydrolase [Pontibacter sp. BAB1700]}	{K03424 tatD TatD DNase family protein 3.1.21.- Unclassified; Genetic Information Processing; Replication, recombination and repair proteins}	{COG0084 Mg-dependent DNase L Replication, recombination and repair ;}
Pkor_001314	15.5917	17.3796	39.076	53.5533	90.4116	54.363	{hypothetical protein [Pontibacter roseus]}	{NA}	{NA}
Pkor_003037	223.983	217.658	96.9282	111.511	113	94.5311	{hypothetical protein [Pontibacter roseus]}	{K01259 pip proline iminopeptidase 3.4.11.5 Metabolism; Amino Acid Metabolism; Arginine and proline metabolism [PATH:ko00330] Metabolism; Enzyme Families; Peptidases [BR:ko01002]}	{NA}
Pkor_003297	190.563	175.788	45.028	97.2065	101.139	94.9654	{molybdenum cofactor biosynthesis protein MoaA [Pontibacter sp. BAB1700]}	{K03639 MOCS1, moaA molybdenum cofactor biosynthesis protein -- Metabolism; Metabolism of Cofactors and Vitamins; Folate biosynthesis [PATH:ko00790] Genetic Information Processing; Folding, Sorting and Degradation; Sulfur relay system [PATH:ko04122]}	{COG2896 Molybdenum cofactor biosynthesis enzyme H Coenzyme transport and metabolism ;}
Pkor_002990	12.3817	1.58316	4.43299	12.9972	29.6108	19.677	{bacterial transferase hexapeptide repeat protein [Clostridium sp.]}	{NA}	{NA}
Pkor_004874	60.1511	45.9462	41.082	76.2246	73.6459	65.039	{hypothetical protein [unclassified candidate division EM 19]}	{K09181 yfiQ hypothetical protein -- Unclassified; Poorly Characterized; Function unknown}	{COG1042 Acyl-CoA synthetase (NDP forming) C Energy production and conversion ;}
Pkor_001965	5.13609	1.18209	-	2.69572	8.10678	6.6181	{NA}	{NA}	{NA}
Pkor_001124	20.2938	20.5857	9.82227	26.7764	44.0031	26.2949	{hypothetical protein [Pontibacter roseus]}	{K13694 spr lipoprotein Spr -- Metabolism; Enzyme Families; Peptidases [BR:ko01002]}	{COG0791 Cell wall-associated hydrolases (invasion-associated proteins) M Cell wall/membrane/envelope biogenesis ;}
Pkor_001351	165.785	145.218	48.0667	45.9381	66.748	44.735	{ribosomal RNA small subunit methyltransferase I [Pontibacter sp. BAB1700]}	{K07056 K07056 -- -- Unclassified; Poorly Characterized; General function prediction only}	{COG0313 Predicted methyltransferases R General function prediction only ;}
Pkor_004179	237.922	243.459	64.6309	153.567	152.49	149.637	{CheW protein [Pontibacter sp. BAB1700]}	{NA}	{NA}
Pkor_001408	96.2544	56.9627	34.2247	42.1372	79.6508	48.3674	{membrane protein [Hymenobacter norwichensis]}	{K07003 K07003 -- -- Unclassified; Poorly Characterized; General function prediction only}	{NA}
Pkor_000248	57.2509	55.065	28.4688	63.1577	65.1111	48.7706	{hypothetical protein [Pontibacter roseus]}	{NA}	{NA}
Pkor_003323	1029.21	1036.91	1117.18	2446.41	2096.65	2323.55	{hypothetical protein [Nafulsella turpanensis]}	{NA}	{NA}
Pkor_001102	178.596	152.631	59.8678	149.911	137.179	139.262	{hypothetical protein [Nafulsella turpanensis]}	{NA}	{NA}
Pkor_001778	71.2226	57.3726	29.2497	51.2166	70.5363	43.8174	{hypothetical protein [Pontibacter roseus]}	{NA}	{NA}
Pkor_001995	394.128	368.72	348.563	280.284	277.182	294.053	{hypothetical protein [Pontibacter roseus]}	{NA}	{NA}
Pkor_004785	519.333	503.957	228.308	230.922	268.11	238.252	{fatty acid hydroxylase [Pontibacter roseus]}	{K02294 crtR, crtZ beta-carotene hydroxylase 1.14.13.- Metabolism; Metabolism of Terpenoids and Polyketides; Carotenoid biosynthesis [PATH:ko00906]}	{NA}
Pkor_002177	137.049	96.6763	45.8794	40.8422	78.3272	47.4408	{ribonuclease HII [Pontibacter sp. BAB1700]}	{K03470 rnhB ribonuclease HII 3.1.26.4 Genetic Information Processing; Replication and Repair; DNA replication [PATH:ko03030] Genetic Information Processing; Replication and Repair; DNA replication proteins [BR:ko03032]}	{COG0164 Ribonuclease HII L Replication, recombination and repair ;}
Pkor_000839	212.634	232.577	51.6723	88.3522	109.773	94.2087	{acetyl-CoA carboxylase, carboxyl transferase subunit beta [Pontibacter sp. BAB1700]}	{K01963 accD acetyl-CoA carboxylase carboxyl transferase subunit beta 6.4.1.2 Metabolism; Carbohydrate Metabolism; Pyruvate metabolism [PATH:ko00620] Metabolism; Carbohydrate Metabolism; Propanoate metabolism [PATH:ko00640] Metabolism; Energy Metabolism; Carbon fixation pathways in prokaryotes [PATH:ko00720] Metabolism; Lipid Metabolism; Fatty acid biosynthesis [PATH:ko00061] Metabolism; Metaboli…	{COG0777 Acetyl-CoA carboxylase beta subunit I Lipid transport and metabolism ;}
Pkor_001170	186.677	98.8867	40.8442	51.3223	60.5882	73.3082	{hypothetical protein [Pontibacter sp.]}	{NA}	{NA}
Pkor_002337	7.49961	2.19681	1.46459	4.47298	21.5224	5.88601	{hypothetical protein [Pontibacter sp.]}	{NA}	{NA}
Pkor_000825	82.3182	69.1039	58.3779	121.446	116.074	97.5717	{hypothetical protein [Pontibacter roseus]}	{K03699 tlyC putative hemolysin -- Environmental Information Processing; Signaling Molecules and Interaction; Bacterial toxins [BR:ko02042]}	{COG1253 Hemolysins and related proteins containing CBS domains R General function prediction only ;}
Pkor_001343	486.72	435.567	143.302	99.4007	130.471	110.857	{serine hydroxymethyltransferase [Pontibacter roseus]}	{K00600 E2.1.2.1, glyA glycine hydroxymethyltransferase 2.1.2.1 Metabolism; Energy Metabolism; Methane metabolism [PATH:ko00680] Metabolism; Amino Acid Metabolism; Glycine, serine and threonine metabolism [PATH:ko00260] Metabolism; Metabolism of Other Amino Acids; Cyanoamino acid metabolism [PATH:ko00460] Metabolism; Metabolism of Cofactors and Vitamins; One carbon pool by folate [PATH:ko00670]}	{COG0112 Glycine/serine hydroxymethyltransferase E Amino acid transport and metabolism ;}
Pkor_002685	4.62248	7.80182	14.8949	13.3438	37.8071	29.7815	{NA}	{NA}	{NA}
Pkor_002396	75.4092	51.391	53.0624	92.6511	115.653	98.3041	{LytTR family two component transcriptional regulator [Pontibacter sp. BAB1700]}	{NA}	{NA}
Pkor_000533	67.6461	25.9484	9.41861	5.17775	9.70656	13.8012	{NA}	{NA}	{NA}
Pkor_001500	362.942	310.866	208.672	660.21	634.528	610.863	{hypothetical protein [Pontibacter roseus]}	{K03625 nusB N utilization substance protein B -- Genetic Information Processing; Transcription; Transcription machinery [BR:ko03021] Genetic Information Processing; Translation; Ribosome Biogenesis [BR:ko03009]}	{NA}
Pkor_002539	13.0473	6.72078	8.45288	7.58171	23.2684	15.8514	{Fe2+/Zn2+ uptake regulation protein [Chryseobacterium sp. CF314]}	{K03711 fur Fur family transcriptional regulator, ferric uptake regulator -- Genetic Information Processing; Transcription; Transcription factors [BR:ko03000]}	{NA}
Pkor_000412	14.1505	3.61865	2.25168	3.09458	16.2436	3.64671	{NA}	{NA}	{NA}
Pkor_001076	501.934	553.838	142.774	140.68	152.307	130.996	{transcription-repair coupling factor [Pontibacter sp. BAB1700]}	{K03723 mfd transcription-repair coupling factor (superfamily II helicase) 3.6.4.- Genetic Information Processing; Replication and Repair; Nucleotide excision repair [PATH:ko03420] Genetic Information Processing; Replication and Repair; DNA repair and recombination proteins [BR:ko03400]}	{COG1197 Transcription-repair coupling factor (superfamily II helicase) LK Replication, recombination and repair ; Transcription ;}
Pkor_003856	18.5962	12.0247	9.51141	11.8519	43.8376	16.4312	{hypothetical protein [Pontibacter roseus]}	{NA}	{NA}
Pkor_000469	417.515	414.114	174.841	582.08	819.474	887.68	{NA}	{NA}	{NA}
Pkor_004254	25.7623	17.8443	14.8457	42.1099	65.5888	43.9134	{NA}	{NA}	{NA}
Pkor_001403	691.862	401.564	136.113	103.864	105.128	73.3831	{hypothetical protein [Pontibacter roseus]}	{NA}	{NA}
Pkor_002491	34.4228	32.4447	27.5831	16.7765	27.5191	20.5936	{hypothetical protein [Pontibacter roseus]}	{K06975 K06975 -- -- Unclassified; Poorly Characterized; General function prediction only}	{NA}
Pkor_001888	196.187	239.271	71.2028	120.778	141.14	124.493	{hypothetical protein [Pontibacter roseus]}	{NA}	{NA}
Pkor_002634	27.7151	14.9977	17.9556	31.0412	42.254	26.7842	{hypothetical protein [Pontibacter sp. BAB1700, O71_03411]}	{K01728 E4.2.2.2, pel pectate lyase 4.2.2.2 Metabolism; Carbohydrate Metabolism; Pentose and glucuronate interconversions [PATH:ko00040]}	{NA}
Pkor_000544	367.471	408.524	76.3992	64.3627	96.9871	75.5249	{serine O-acetyltransferase [Pontibacter roseus]}	{K00640 E2.3.1.30, cysE serine O-acetyltransferase 2.3.1.30 Metabolism; Energy Metabolism; Sulfur metabolism [PATH:ko00920] Metabolism; Amino Acid Metabolism; Cysteine and methionine metabolism [PATH:ko00270]}	{COG1045 Serine acetyltransferase E Amino acid transport and metabolism ;}
Pkor_000740	3.1233	12.4599	2.23647	3.89331	18.3747	8.25027	{NA}	{NA}	{NA}
Pkor_001702	166.474	140.363	82.5563	157.89	215.335	192.018	{phosphate ABC transporter permease [Nafulsella turpanensis]}	{K02038 pstA phosphate transport system permease protein -- Environmental Information Processing; Membrane Transport; Transporters [BR:ko02000] Environmental Information Processing; Membrane Transport; ABC transporters [PATH:ko02010]}	{COG0581 ABC-type phosphate transport system, permease component P Inorganic ion transport and metabolism ;}
Pkor_003486	88.2946	109.476	138.07	205.814	259.91	202.447	{hypothetical protein [Segetibacter koreensis]}	{K02529 lacI, galR LacI family transcriptional regulator -- Genetic Information Processing; Transcription; Transcription factors [BR:ko03000]}	{NA}
Pkor_004516	440.795	516.8	608.705	505.723	597.651	571.671	{hypothetical protein [Pontibacter roseus]}	{K05366 mrcA penicillin-binding protein 1A 2.4.1.- 3.4.-.- Metabolism; Glycan Biosynthesis and Metabolism; Glycosyltransferases [BR:ko01003] Metabolism; Glycan Biosynthesis and Metabolism; Peptidoglycan biosynthesis [PATH:ko00550]}	{NA}
Pkor_003022	62.6777	26.2966	45.816	175.793	172.847	158.246	{NA}	{NA}	{NA}
Pkor_003552	23.4882	16.5781	8.18522	19.4782	40.9833	25.6653	{hypothetical protein [Pontibacter roseus]}	{NA}	{NA}
Pkor_003013	9.8771	11.3663	13.0843	18.2739	35.9986	26.0906	{hypothetical protein [Pontibacter roseus]}	{K06999 K06999 -- -- Unclassified; Poorly Characterized; General function prediction only}	{COG0400 Predicted esterase R General function prediction only ;}
Pkor_000699	116.753	58.4954	19.621	93.169	120.69	115.135	{HxlR family transcriptional regulator [Pedobacter agri]}	{NA}	{COG1733 Predicted transcriptional regulators K Transcription ;}
Pkor_002091	178.374	170.013	79.3744	108.534	184.782	171.191	{hypothetical protein [Pontibacter roseus]}	{K01875 SARS, serS seryl-tRNA synthetase 6.1.1.11 Metabolism; Amino Acid Metabolism; Amino acid related enzymes [BR:ko01007] Genetic Information Processing; Translation; Aminoacyl-tRNA biosynthesis [PATH:ko00970]}	{COG0172 Seryl-tRNA synthetase J Translation, ribosomal structure and biogenesis ;}
Pkor_004171	162.412	147.123	266.636	778.116	1114.73	1171.4	{membrane protein [Pontibacter sp. BAB1700]}	{K08972 K08972 putative membrane protein -- Unclassified; Poorly Characterized; Function unknown}	{COG1950 Predicted membrane protein S Function unknown ;}
Pkor_000612	251.197	203.471	134.493	126.537	165.574	149.572	{hypothetical protein [Pontibacter roseus]}	{K01890 FARSB, pheT phenylalanyl-tRNA synthetase beta chain 6.1.1.20 Metabolism; Amino Acid Metabolism; Amino acid related enzymes [BR:ko01007] Genetic Information Processing; Translation; Aminoacyl-tRNA biosynthesis [PATH:ko00970]}	{NA}
Pkor_004131	638.912	638.331	679.907	1039.3	1045.81	1127.76	{translation initiation factor IF-3 [Pontibacter sp. BAB1700]}	{K02520 infC, MTIF3 translation initiation factor IF-3 -- Genetic Information Processing; Translation; Translation factors [BR:ko03012]}	{COG0290 Translation initiation factor 3 (IF-3) J Translation, ribosomal structure and biogenesis ;}
Pkor_004387	84.9028	85.2193	210.532	238.592	268.697	293.864	{hypothetical protein [Pontibacter roseus]}	{NA}	{NA}
Pkor_004082	4.53185	2.08605	0.540845	1.18929	6.50276	0.58395	{NA}	{NA}	{NA}
Pkor_002823	52.6007	25.3539	25.871	46.9892	75.2482	51.142	{chloride channel protein EriC [Joostella marina]}	{NA}	{COG0038 Chloride channel protein EriC P Inorganic ion transport and metabolism ;}
Pkor_002419	111.036	87.4533	41.9868	73.0061	84.4255	76.592	{hypothetical protein [Pontibacter roseus]}	{NA}	{NA}
Pkor_002660	31.0045	25.2997	14.4643	107.253	109.603	103.146	{hypothetical protein [Pontibacter roseus]}	{NA}	{NA}
Pkor_001748	52.0303	49.6227	20.9161	19.4753	43.3805	24.9826	{hypothetical protein [Pontibacter roseus]}	{K11927 rhlE ATP-dependent RNA helicase RhlE 3.6.4.13 Genetic Information Processing; Folding, Sorting and Degradation; RNA degradation [PATH:ko03018]}	{COG0513 Superfamily II DNA and RNA helicases LKJ Replication, recombination and repair ; Transcription ; Translation, ribosomal structure and biogenesis ;}
Pkor_004416	20.4794	20.2752	11.3475	9.5971	24.7681	13.697	{hypothetical protein [Hymenobacter norwichensis]}	{NA}	{NA}
Pkor_003623	362.362	396.803	141.222	290.353	295.757	289.641	{Smr protein/MutS2 [Pontibacter sp. BAB1700]}	{NA}	{NA}
Pkor_002543	21.4315	24.2114	7.22175	16.5143	43.7766	24.6374	{TonB-dependent receptor [Cyclobacteriaceae bacterium AK24]}	{NA}	{NA}
Pkor_000760	22.7376	18.594	11.9576	24.0975	46.4656	27.9785	{metalloprotease [Pontibacter sp. BAB1700]}	{NA}	{NA}
Pkor_001455	344.673	313.389	181.404	180.323	250.117	215.786	{recombination protein RecJ [Pontibacter roseus]}	{K07462 recJ single-stranded-DNA-specific exonuclease 3.1.-.- Genetic Information Processing; Replication and Repair; Base excision repair [PATH:ko03410] Genetic Information Processing; Replication and Repair; Mismatch repair [PATH:ko03430] Genetic Information Processing; Replication and Repair; Homologous recombination [PATH:ko03440] Genetic Information Processing; Replication and Repair; DNA re…	{NA}
Pkor_003624	27.8277	25.2628	10.9779	27.0812	43.8121	32.8692	{hypothetical protein [Pontibacter sp.]}	{NA}	{NA}
Pkor_001837	1136	904.804	800.169	1821.9	677.674	820.395	{hypothetical protein [Pontibacter sp.]}	{NA}	{NA}
Pkor_004741	107.016	81.7583	25.011	26.8163	55.0247	33.2288	{polyprenyl synthetase [Pontibacter roseus]}	{K02523 ispB octaprenyl-diphosphate synthase 2.5.1.90 Metabolism; Metabolism of Terpenoids and Polyketides; Prenyltransferases [BR:ko01006] Metabolism; Metabolism of Terpenoids and Polyketides; Terpenoid backbone biosynthesis [PATH:ko00900]}	{NA}
Pkor_002387	440.605	342.115	235.609	182.874	277.846	301.998	{protoheme IX farnesyltransferase [Pontibacter sp. BAB1700]}	{K02301 cyoE protoheme IX farnesyltransferase 2.5.1.- Metabolism; Energy Metabolism; Oxidative phosphorylation [PATH:ko00190] Metabolism; Metabolism of Cofactors and Vitamins; Porphyrin and chlorophyll metabolism [PATH:ko00860] Metabolism; Metabolism of Terpenoids and Polyketides; Prenyltransferases [BR:ko01006]}	{NA}
Pkor_000932	16.1249	6.59773	6.41467	9.87385	31.6216	40.8629	{NA}	{NA}	{NA}
Pkor_002966	31.3136	19.2186	31.854	55.1753	55.6301	43.2312	{NADH dehydrogenase subunit E [Pontibacter roseus]}	{K00334 nuoE NADH dehydrogenase I subunit E 1.6.5.3 Metabolism; Energy Metabolism; Oxidative phosphorylation [PATH:ko00190]}	{COG1905 NADH:ubiquinone oxidoreductase 24 kD subunit C Energy production and conversion ;}
Pkor_000526	5.50296	14.354	1.31348	2.88827	2.36886	1.41817	{NA}	{NA}	{NA}
Pkor_002986	31.4248	34.4129	11.3115	17.4911	57.2371	29.9121	{hypothetical protein [Segetibacter koreensis]}	{NA}	{NA}
Pkor_002952	37.6933	29.637	14.5925	27.2145	55.6428	40.9406	{hypothetical protein [Pontibacter roseus]}	{K07787 cusA Cu(I)/Ag(I) efflux system membrane protein CusA -- Environmental Information Processing; Signal Transduction; Two-component system [PATH:ko02020]}	{NA}
Pkor_004478	589.14	555.121	202.456	272.942	232.582	279.712	{unnamed protein product [Zobellia galactanivorans]}	{NA}	{NA}
Pkor_004904	23.4126	9.62562	8.16746	17.2509	34.1116	22.5101	{predicted protein [Nematostella vectensis]}	{NA}	{NA}
Pkor_003967	292.919	316.33	126.275	113.318	139.828	138.447	{hypothetical protein [Pontibacter roseus]}	{NA}	{NA}
Pkor_002563	10.75	4.12358	2.56587	21.8635	25.4515	11.7741	{NA}	{NA}	{NA}
Pkor_001949	114.061	120.973	28.6577	60.3911	82.8384	63.6885	{potassium transporter KtrA [Pontibacter sp. BAB1700]}	{K03499 trkA trk system potassium uptake protein TrkA -- Unclassified; Cellular Processes and Signaling; Other ion-coupled transporters}	{NA}
Pkor_003215	32.8139	23.6419	14.9834	30.046	45.8565	30.7926	{von willebrand factor type a [Pontibacter sp. BAB1700]}	{K07114 K07114 uncharacterized protein -- Unclassified; Poorly Characterized; General function prediction only}	{NA}
Pkor_003285	64.3023	56.0796	31.8545	52.2163	58.4941	44.7113	{hypothetical protein [Pontibacter roseus]}	{K13985 NAPEPLD N-acyl-phosphatidylethanolamine-hydrolyzing phospholipase D 3.1.4.- Unclassified; Metabolism; Lipid metabolism}	{COG2220 Predicted Zn-dependent hydrolases of the beta-lactamase fold R General function prediction only ;}
Pkor_000930	2736.67	2679.95	5292.78	5285.73	4848.41	4951.89	{hypothetical protein [Pontibacter roseus]}	{NA}	{NA}
Pkor_002550	16.809	7.73734	1.00302	3.85978	10.8537	15.1615	{NA}	{NA}	{NA}
Pkor_003142	113.784	128.894	187.989	461.201	294.14	356.461	{NA}	{NA}	{NA}
Pkor_001920	129.148	106.749	75.1429	93.2693	155.616	130.105	{protein serine/threonine phosphatase [Pontibacter sp. BAB1700]}	{NA}	{NA}
Pkor_004950	23.405	6.28455	2.79322	8.06156	35.6829	7.53961	{NA}	{NA}	{NA}
Pkor_001841	487.174	480.834	218.501	493.852	370.007	504.533	{30S ribosomal protein S10 [Pontibacter|Pontibacter sp.]}	{K02946 RP-S10, rpsJ small subunit ribosomal protein S10 -- Genetic Information Processing; Translation; Ribosome [PATH:ko03010] Genetic Information Processing; Translation; Ribosome [BR:ko03011]}	{COG0051 Ribosomal protein S10 J Translation, ribosomal structure and biogenesis ;}
Pkor_004818	32.5018	30.7925	26.4133	44.4072	75.5815	68.0719	{hypothetical protein [Pontibacter roseus]}	{NA}	{NA}
Pkor_001785	183.223	209.102	552.233	251.886	500.554	385.307	{hypothetical protein [Pontibacter roseus]}	{K03088 SIG3.2, rpoE RNA polymerase sigma-70 factor, ECF subfamily -- Genetic Information Processing; Transcription; Transcription machinery [BR:ko03021]}	{NA}
Pkor_000575	17.7788	12.9576	8.4871	40.8246	64.4149	46.3904	{NA}	{NA}	{NA}
[truncated: 3,095 more rows]
