# Supplementary material for: Unraveling adaptation of Pontibacter korlensis to radiation and infertility in desert through complete genome and comparative transcriptomic analysis
Source: Sci Rep. 2015 Jun 9;5:10929. doi: 10.1038/srep10929 (PMC4460873; doi:10.1038/srep10929)
Supplement: Supplementary File 2 [file srep10929-s2.xls]

## Sheet: Title page
Unraveling adaptation of Pontibacter korlensis to radiation and infertility in desert through complete genome and comparative transcriptomic analysis
Jun Dai1,#, Wenkui Dai2,#, Chuangzhao Qiu2,#, Zhenyu Yang2, Yi Zhang1, Mengzhou Zhou1, Lei Zhang3, Chengxiang Fang4, Qiang Gao2, Qiao Yang5, Xin Li1, Zhi Wang1, Zhiyong Wang6, Zhenhua Jia1, Xiong Chen1,*

## Sheet: Contents
GeneID	Scaffold	Start site	End site	Strand	Domain description
Pkor_000095	locus=chromosome	96002	96661	-	TPR superfamily
Pkor_000283	locus=chromosome	300340	303594	-	Peptidase_M14NE-CP-C_like superfamil;OM_channels superfamily
Pkor_000468	locus=chromosome	516813	517025	-	Ferritin_like superfamily
Pkor_000471	locus=chromosome	518211	518450	-	HTH_OrfB_IS605 superfamily
Pkor_000567	locus=chromosome	613728	614783	-	DUF4249 superfamily
Pkor_000569	locus=chromosome	617370	617864	-	Lipid_bd superfamily
Pkor_000571	locus=chromosome	618555	620036	-	SusD superfamily
Pkor_000621	locus=chromosome	667072	667224	-	23S_rRNA_IVP superfamily
Pkor_000622	locus=chromosome	667282	667452	-	23S_rRNA_IVP superfamily
Pkor_000700	locus=chromosome	783304	783456	+	SDR superfamily
Pkor_000713	locus=chromosome	793502	793753	+	betaine_BetI
Pkor_000731	locus=chromosome	810722	810856	-	ABM superfamily
Pkor_000740	locus=chromosome	818752	819195	-	NTF2_like superfamily
Pkor_000770	locus=chromosome	858998	859111	-	DUF1989 superfamily
Pkor_000784	locus=chromosome	874799	877480	+	FlgD_ig superfamily
Pkor_001064	locus=chromosome	1170768	1171286	+	DUF4369 superfamily
Pkor_001122	locus=chromosome	1230822	1231178	+	NTR_like superfamily
Pkor_001437	locus=chromosome	1550872	1552233	-	FlgD_ig superfamily
Pkor_001546	locus=chromosome	1661898	1662434	-	DUF4381 superfamily
Pkor_001588	locus=chromosome	1709807	1710091	-	ZnPC_S1P1 superfamily
Pkor_001591	locus=chromosome	1711982	1712794	+	AANH_like superfamily
Pkor_001964	locus=chromosome	2078013	2078303	+	H3TH_StructSpec-5'-nucleases superfamily
Pkor_001965	locus=chromosome	2078344	2078478	+	H3TH_StructSpec-5'-nucleases superfamily
Pkor_001966	locus=chromosome	2078465	2078653	+	H3TH_StructSpec-5'-nucleases superfamily
Pkor_002027	locus=chromosome	2155286	2155747	-	KilA-N superfamily
Pkor_002028	locus=chromosome	2155907	2156308	-	KilA-N superfamily
Pkor_002032	locus=chromosome	2161195	2163135	-	RT_like superfamily
Pkor_002336	locus=chromosome	2464083	2465951	+	FlgD_ig superfamily
Pkor_002357	locus=chromosome	2497859	2504080	+	FlgD_ig superfamily
Pkor_002541	locus=chromosome	2698971	2699525	+	Sigma70_r4 superfamily
Pkor_002542	locus=chromosome	2699580	2700614	+	FecR superfamily
Pkor_002565	locus=chromosome	2736901	2737842	+	FecR superfamily
Pkor_002824	locus=chromosome	3033033	3033230	-	GluZincin superfamily
Pkor_002892	locus=chromosome	3114409	3116103	+	FN3 superfamily;SGNH_hydrolase superfamily;FlgD_ig superfamily
Pkor_002916	locus=chromosome	3150007	3150399	+	SDR superfamily
Pkor_002949	locus=chromosome	3189483	3189611	-	pfam13163 DUF3999
Pkor_002977	locus=chromosome	3222511	3223662	+	Glycosyltransferase_GTB_type superfamily
Pkor_002981	locus=chromosome	3226879	3227931	+	Exostosin superfamily
Pkor_002982	locus=chromosome	3228048	3229253	+	COG0438 RfaG
Pkor_003023	locus=chromosome	3276147	3277016	+	DUF2961 superfamily
Pkor_003071	locus=chromosome	3323154	3324479	-	COG4325 superfamily
Pkor_003209	locus=chromosome	3478022	3480613	+	lectin_L-type superfamily
Pkor_003275	locus=chromosome	3550257	3550370	-	Nudix_Hydrolase superfamily
Pkor_003392	locus=chromosome	3663897	3664154	-	Transposase_20 superfamily
Pkor_003400	locus=chromosome	3671606	3672997	+	HATPase_c superfamily
Pkor_003404	locus=chromosome	3675481	3676107	-	DUF4138 superfamily
Pkor_003422	locus=chromosome	3694263	3694871	+	CAP_ED superfamily
Pkor_003429	locus=chromosome	3703325	3704689	-	Thioredoxin_like superfamily
Pkor_003445	locus=chromosome	3714025	3714273	+	DUF159 superfamily
Pkor_003519	locus=chromosome	3798380	3798547	-	HTH_MerR-SF superfamily
Pkor_003532	locus=chromosome	3812668	3816195	+	ABC_ATPase superfamily
Pkor_003558	locus=chromosome	3846614	3847777	+	superfamAAT_I superfamily
Pkor_003634	locus=chromosome	3925079	3926374	-	Wzy_C superfamily
Pkor_003636	locus=chromosome	3927161	3928348	-	Wzy_C superfamily
Pkor_003692	locus=chromosome	3991108	3992349	-	PMT_2 superfamily
Pkor_003761	locus=chromosome	4059504	4059878	-	HTH_OrfB_IS605 superfamily
Pkor_003862	locus=chromosome	4158299	4158643	-	DNA_processg_A superfamily
Pkor_004052	locus=chromosome	4369764	4371269	+	PMT_2 superfamily
Pkor_004097	locus=chromosome	4423500	4424030	-	FlgD_ig superfamily
Pkor_004117	locus=chromosome	4447123	4448316	-	Thioredoxin_like superfamily
Pkor_004121	locus=chromosome	4449797	4451116	-	Transpeptidase superfamily
Pkor_004189	locus=chromosome	4532571	4532714	-	Nitro_FMN_reductase superfamily
Pkor_004190	locus=chromosome	4532808	4532948	-	Nitro_FMN_reductase superfamily
Pkor_004254	locus=chromosome	4595654	4596595	-	Rhs_assc_core superfamily
Pkor_004363	locus=chromosome	4720869	4721501	-	Peptidase_M14NE-CP-C_like superfamily
Pkor_004381	locus=chromosome	4738292	4738693	-	PAS superfamily
Pkor_004497	locus=chromosome	4846022	4846366	+	STAS superfamily
Pkor_004662	locus=chromosome	5043499	5044119	+	OM_channels superfamily
Pkor_004725	locus=chromosome	5108397	5109764	-	HATPase_c superfamily
Pkor_004880	locus=chromosome	5293089	5293328	+	COG3039
Pkor_004884	locus=chromosome	5296097	5296225	-	ribokinase_pfkB_like superfamily
Pkor_004890	locus=chromosome	5302156	5302275	+	DUF421 superfamily
Pkor_004894	locus=chromosome	5306287	5306454	-	E_set superfamily
